# Supplementary material for: HIV-1 RNAs are Not Part of the Argonaute 2 Associated RNA Interference Pathway in Macrophages
Source: PLoS One. 2015 Jul 30;10(7):e0132127. doi: 10.1371/journal.pone.0132127 (PMC4520458; doi:10.1371/journal.pone.0132127)
Supplement: S1 Table — The location of each cluster mapping to the HIV-1JR-FL genome is specified by its start and end position according to the HIV-1HXB2 reference genome (GenBank accession number K03455) and the coverage shows the total number of reads aligned to the loci. (XLSX) [file pone.0132127.s002.xlsx]

## Sheet: S1_Table
HIV-1JR-FL	Strand	Start position	End position	Coverage
+	Antisense	637	658	555
+	Sense	4,051	4,068	5
+	Sense	5,456	5,487	5
-	Antisense	637	656	651
-	Antisense	3,496	3,514	14
-	Sense	3,807	3,827	13
