# Supplementary material for: HIV-1 RNAs are Not Part of the Argonaute 2 Associated RNA Interference Pathway in Macrophages
Source: PLoS One. 2015 Jul 30;10(7):e0132127. doi: 10.1371/journal.pone.0132127 (PMC4520458; doi:10.1371/journal.pone.0132127)
Supplement: S2 Table — Listed are the Gene ID, Gene Symbol, Type of RNA for Donor 1 to Donor 4 of HIV-1JR-FL infected and non-infected. (XLSX) [file pone.0132127.s003.xlsx]

## Sheet: Sheet1
GeneID	GeneSymbol	Type	D1-	D2-	D3-	D4-	D1+	D2+	D3+	D4+
ENSG00000000003	TSPAN6	processed_transcript	3	3	3	6	2	0	2	0
ENSG00000000419	DPM1	protein_coding	15	23	30	40	28	19	14	7
ENSG00000000457	SCYL3	processed_transcript	5	5	6	6	5	4	6	6
ENSG00000000460	C1orf112	protein_coding	14	14	16	10	7	3	14	7
ENSG00000000938	FGR	processed_transcript	212	358	169	598	608	293	265	329
ENSG00000000971	CFH	retained_intron	1	1	2	0	0	0	0	1
ENSG00000001036	FUCA2	protein_coding	131	155	165	128	129	65	69	100
ENSG00000001084	GCLC	protein_coding	252	440	194	189	367	247	146	107
ENSG00000001167	NFYA	protein_coding	20	30	32	47	34	12	18	23
ENSG00000001460	STPG1	processed_transcript	4	5	2	13	6	10	2	13
ENSG00000001461	NIPAL3	protein_coding	31	53	35	61	61	22	29	34
ENSG00000001497	LAS1L	protein_coding	16	15	20	21	16	6	10	12
ENSG00000001561	ENPP4	protein_coding	39	34	38	100	36	11	21	25
ENSG00000001617	SEMA3F	retained_intron	1	2	0	1	0	1	2	5
ENSG00000001626	CFTR	processed_transcript	0	0	0	1	1	0	0	1
ENSG00000001629	ANKIB1	retained_intron	36	66	42	71	55	37	77	35
ENSG00000001630	CYP51A1	protein_coding	4	6	10	3	2	3	5	3
ENSG00000001631	KRIT1	processed_transcript	8	28	22	30	16	11	7	14
ENSG00000002016	RAD52	processed_transcript	3	8	1	4	4	0	3	4
ENSG00000002079	MYH16	processed_transcript	0	1	1	6	2	2	5	0
ENSG00000002330	BAD	retained_intron	5	5	5	8	1	4	4	5
ENSG00000002549	LAP3	processed_transcript	105	122	109	94	71	52	85	45
ENSG00000002586	CD99	nonsense_mediated_decay	127	100	183	187	89	41	55	95
ENSG00000002587	HS3ST1	protein_coding	21	9	7	21	9	3	10	5
ENSG00000002726	ABP1	processed_transcript	29	34	30	41	61	61	220	91
ENSG00000002745	WNT16	protein_coding	0	0	1	0	1	0	1	0
ENSG00000002746	HECW1	protein_coding	1	5	2	4	9	4	13	11
ENSG00000002822	MAD1L1	protein_coding	15	24	24	42	21	16	15	18
ENSG00000002834	LASP1	protein_coding	550	650	512	857	1166	472	406	561
ENSG00000002919	SNX11	retained_intron	48	54	46	40	21	12	17	20
ENSG00000002933	TMEM176A	retained_intron	179	117	128	218	98	44	60	60
ENSG00000003056	M6PR	protein_coding	344	357	369	577	323	186	210	229
ENSG00000003096	KLHL13	protein_coding	2	1	1	0	2	0	0	0
ENSG00000003137	CYP26B1	protein_coding	0	0	1	3	4	1	5	1
ENSG00000003147	ICA1	protein_coding	7	14	17	9	12	16	5	5
ENSG00000003249	DBNDD1	nonsense_mediated_decay	3	2	1	7	3	4	2	4
ENSG00000003393	ALS2	processed_transcript	16	20	20	33	17	14	10	12
ENSG00000003400	CASP10	retained_intron	20	33	37	45	21	20	19	20
ENSG00000003402	CFLAR	retained_intron	118	163	131	216	284	103	143	154
ENSG00000003436	TFPI	protein_coding	47	86	83	164	65	41	50	83
ENSG00000003509	NDUFAF7	nonsense_mediated_decay	1	12	3	3	9	6	6	3
ENSG00000003756	RBM5	retained_intron	54	60	38	56	39	28	34	19
ENSG00000003987	MTMR7	retained_intron	0	2	0	0	0	1	0	1
ENSG00000004059	ARF5	retained_intron	20	30	28	41	32	9	13	14
ENSG00000004139	SARM1	protein_coding	6	3	9	12	5	3	10	7
ENSG00000004142	POLDIP2	processed_transcript	47	46	27	91	90	33	34	51
ENSG00000004399	PLXND1	protein_coding	1419	1233	1394	1552	977	697	457	563
ENSG00000004455	AK2	retained_intron	28	33	28	42	29	16	13	8
ENSG00000004468	CD38	protein_coding	1	5	6	3	0	0	0	0
ENSG00000004478	FKBP4	protein_coding	18	17	27	48	18	6	12	18
ENSG00000004487	KDM1A	retained_intron	22	50	42	81	31	23	39	24
ENSG00000004534	RBM6	protein_coding	31	43	22	41	38	32	10	22
ENSG00000004660	CAMKK1	retained_intron	16	17	13	34	22	12	27	29
ENSG00000004700	RECQL	protein_coding	56	73	72	87	46	26	27	36
ENSG00000004766	CCDC132	protein_coding	35	33	41	55	39	23	30	29
ENSG00000004776	HSPB6	protein_coding	0	0	0	0	1	0	1	0
ENSG00000004777	ARHGAP33	retained_intron	0	2	1	1	1	0	2	1
ENSG00000004779	NDUFAB1	protein_coding	47	58	51	60	34	21	32	43
ENSG00000004799	PDK4	retained_intron	8	16	19	148	12	2	10	9
ENSG00000004809	SLC22A16	processed_transcript	2	3	8	4	6	1	5	5
ENSG00000004838	ZMYND10	processed_transcript	1	0	0	6	1	2	1	0
ENSG00000004846	ABCB5	nonsense_mediated_decay	5	0	10	13	4	2	5	12
ENSG00000004848	ARX	protein_coding	0	0	0	1	3	0	1	1
ENSG00000004864	SLC25A13	processed_transcript	15	25	20	33	23	9	13	16
ENSG00000004866	ST7	retained_intron	20	32	21	34	40	8	18	37
ENSG00000004897	CDC27	retained_intron	43	40	54	87	53	32	28	45
ENSG00000004939	SLC4A1	retained_intron	0	0	0	0	0	3	2	0
ENSG00000004948	CALCR	nonsense_mediated_decay	0	2	2	2	1	0	2	2
ENSG00000004961	HCCS	protein_coding	24	40	19	52	27	23	21	27
ENSG00000004975	DVL2	retained_intron	5	7	14	15	13	13	12	11
ENSG00000005001	PRSS22	retained_intron	4	4	2	9	11	3	8	6
ENSG00000005007	UPF1	retained_intron	95	134	84	165	239	101	336	141
ENSG00000005020	SKAP2	processed_transcript	119	156	205	184	78	59	69	74
ENSG00000005022	SLC25A5	processed_transcript	118	123	149	199	136	53	48	71
ENSG00000005059	CCDC109B	retained_intron	5	3	9	1	3	1	3	5
ENSG00000005073	HOXA11	protein_coding	1	0	1	1	4	0	1	3
ENSG00000005075	POLR2J	protein_coding	5	13	8	21	12	13	7	8
ENSG00000005100	DHX33	nonsense_mediated_decay	11	30	17	23	14	10	11	15
ENSG00000005102	MEOX1	protein_coding	1	0	0	0	1	0	0	0
ENSG00000005108	THSD7A	processed_transcript	0	1	0	0	0	0	1	0
ENSG00000005156	LIG3	retained_intron	14	21	7	13	14	21	17	22
ENSG00000005175	RPAP3	retained_intron	4	25	19	31	24	8	11	13
ENSG00000005187	ACSM3	retained_intron	3	4	4	18	0	1	3	4
ENSG00000005189	AC004381.6	retained_intron	2	2	5	4	4	3	6	10
ENSG00000005194	CIAPIN1	protein_coding	12	12	12	20	22	14	11	15
ENSG00000005206	SPPL2B	retained_intron	9	8	12	6	47	20	36	47
ENSG00000005238	FAM214B	processed_transcript	63	89	76	134	90	61	68	74
ENSG00000005243	COPZ2	protein_coding	7	6	10	18	5	4	4	5
ENSG00000005249	PRKAR2B	processed_transcript	1	6	10	13	2	2	5	9
ENSG00000005302	MSL3	retained_intron	15	26	12	12	14	9	6	9
ENSG00000005339	CREBBP	retained_intron	111	154	116	160	170	111	71	94
ENSG00000005379	BZRAP1	retained_intron	0	4	4	1	0	0	2	2
ENSG00000005381	MPO	processed_transcript	1	1	2	0	0	5	7	11
ENSG00000005421	PON1	retained_intron	0	0	0	1	0	0	0	0
ENSG00000005436	GCFC2	protein_coding	6	4	7	7	5	4	6	6
ENSG00000005448	WDR54	retained_intron	0	0	0	1	3	1	5	4
ENSG00000005469	CROT	retained_intron	7	13	7	27	12	7	6	8
ENSG00000005471	ABCB4	protein_coding	19	16	31	39	16	3	12	13
ENSG00000005483	MLL5	protein_coding	46	105	98	115	142	83	68	84
ENSG00000005486	RHBDD2	processed_transcript	27	31	32	58	34	18	16	19
ENSG00000005513	SOX8	retained_intron	2	4	3	6	2	1	4	0
ENSG00000005700	IBTK	retained_intron	74	128	89	99	82	56	59	66
ENSG00000005801	ZNF195	processed_transcript	9	9	8	7	5	7	3	4
ENSG00000005810	MYCBP2	processed_transcript	221	248	213	233	152	106	94	95
ENSG00000005812	FBXL3	processed_transcript	40	52	71	77	58	38	41	31
ENSG00000005844	ITGAL	retained_intron	65	74	50	67	50	35	23	56
ENSG00000005882	PDK2	retained_intron	17	14	13	32	16	13	17	10
ENSG00000005884	ITGA3	retained_intron	349	375	205	604	308	267	147	239
ENSG00000005889	ZFX	processed_transcript	46	72	47	103	68	37	31	38
ENSG00000005893	LAMP2	protein_coding	338	518	403	713	348	208	200	334
ENSG00000005955	GGNBP2	retained_intron	31	55	62	58	57	31	40	33
ENSG00000005961	ITGA2B	retained_intron	0	0	0	0	1	1	4	0
ENSG00000005981	ASB4	protein_coding	0	0	0	1	0	0	1	0
ENSG00000006007	GDE1	protein_coding	74	88	103	135	67	31	54	76
ENSG00000006015	C19orf60	retained_intron	2	6	9	11	4	4	18	5
ENSG00000006016	CRLF1	processed_transcript	0	0	0	1	0	1	0	0
ENSG00000006025	OSBPL7	retained_intron	2	4	5	3	1	1	7	6
ENSG00000006042	TMEM98	retained_intron	0	1	1	1	3	0	1	2
ENSG00000006047	YBX2	retained_intron	0	1	2	1	0	0	2	0
ENSG00000006059	KRT33A	protein_coding	0	0	0	1	0	0	0	1
ENSG00000006062	MAP3K14	processed_transcript	28	31	40	30	33	15	21	24
ENSG00000006071	ABCC8	retained_intron	1	2	2	1	0	0	1	1
ENSG00000006074	CCL18	retained_intron	2	6	3	27	0	0	3	10
ENSG00000006075	CCL3	retained_intron	100	44	63	66	142	57	93	103
ENSG00000006114	SYNRG	protein_coding	101	144	108	198	153	77	85	79
ENSG00000006116	CACNG3	protein_coding	0	0	1	0	2	0	1	1
ENSG00000006118	TMEM132A	protein_coding	28	9	22	41	26	7	20	21
ENSG00000006125	AP2B1	retained_intron	121	167	133	241	112	86	64	81
ENSG00000006128	TAC1	retained_intron	0	0	0	1	0	0	0	0
ENSG00000006194	ZNF263	protein_coding	8	18	9	16	14	6	12	11
ENSG00000006210	CX3CL1	protein_coding	0	2	0	0	1	0	2	1
ENSG00000006282	SPATA20	retained_intron	6	13	20	32	8	7	8	16
ENSG00000006283	CACNA1G	protein_coding	2	1	1	0	2	3	9	6
ENSG00000006327	TNFRSF12A	retained_intron	37	35	32	42	58	22	23	42
ENSG00000006377	DLX6	protein_coding	0	0	0	1	2	1	1	1
ENSG00000006432	MAP3K9	retained_intron	6	11	13	36	13	10	7	3
ENSG00000006451	RALA	processed_transcript	81	102	86	346	107	63	72	107
ENSG00000006453	BAIAP2L1	processed_transcript	0	0	0	0	4	1	3	2
ENSG00000006459	JHDM1D	protein_coding	32	54	37	78	37	16	23	23
ENSG00000006468	ETV1	processed_transcript	1	1	8	10	0	0	3	1
ENSG00000006530	AGK	retained_intron	7	6	5	8	11	3	4	8
ENSG00000006534	ALDH3B1	processed_transcript	58	82	52	59	80	52	27	41
ENSG00000006555	TTC22	retained_intron	0	0	0	1	1	1	3	1
ENSG00000006576	PHTF2	processed_transcript	61	90	111	195	58	45	51	62
ENSG00000006607	FARP2	protein_coding	17	11	10	11	23	18	43	14
ENSG00000006611	USH1C	protein_coding	1	0	0	1	3	0	2	1
ENSG00000006625	GGCT	protein_coding	24	32	24	29	20	21	15	6
ENSG00000006634	DBF4	retained_intron	2	4	2	5	6	3	5	6
ENSG00000006638	TBXA2R	processed_transcript	1	1	1	1	0	0	2	3
ENSG00000006652	IFRD1	protein_coding	19	30	19	39	82	26	51	58
ENSG00000006695	COX10	protein_coding	21	23	15	25	28	15	9	12
ENSG00000006704	GTF2IRD1	retained_intron	11	9	7	18	13	10	4	8
ENSG00000006712	PAF1	retained_intron	9	19	12	30	22	12	21	14
ENSG00000006715	VPS41	protein_coding	78	120	131	236	108	81	80	62
ENSG00000006740	ARHGAP44	processed_transcript	0	3	1	5	2	2	3	0
ENSG00000006744	ELAC2	processed_transcript	42	34	40	45	33	24	27	21
ENSG00000006747	SCIN	retained_intron	1	14	12	4	3	12	11	8
ENSG00000006756	ARSD	nonsense_mediated_decay	87	199	100	246	61	47	55	82
ENSG00000006757	PNPLA4	protein_coding	5	7	7	12	9	3	1	8
ENSG00000006788	MYH13	protein_coding	0	2	0	2	1	0	2	2
ENSG00000006831	ADIPOR2	processed_transcript	56	81	53	108	83	47	62	57
ENSG00000006837	CDKL3	processed_transcript	9	24	16	20	13	10	6	12
ENSG00000007001	UPP2	processed_transcript	0	0	0	1	0	0	0	0
ENSG00000007038	PRSS21	processed_transcript	7	16	4	10	9	8	1	2
ENSG00000007047	MARK4	retained_intron	14	9	10	22	22	13	13	13
ENSG00000007062	PROM1	processed_transcript	1	0	1	0	0	1	2	0
ENSG00000007080	CCDC124	protein_coding	3	7	16	11	13	16	14	7
ENSG00000007129	CEACAM21	protein_coding	7	1	0	5	3	1	1	0
ENSG00000007168	PAFAH1B1	processed_transcript	162	206	187	254	125	85	84	104
ENSG00000007171	NOS2	protein_coding	0	0	0	2	1	0	0	0
ENSG00000007174	DNAH9	processed_transcript	1	2	5	2	6	3	4	6
ENSG00000007202	KIAA0100	retained_intron	440	523	465	639	401	285	270	308
ENSG00000007216	SLC13A2	protein_coding	1	0	0	4	1	2	2	0
ENSG00000007237	GAS7	protein_coding	215	277	270	204	158	124	77	97
ENSG00000007255	TRAPPC6A	retained_intron	3	6	8	13	9	6	3	10
ENSG00000007264	MATK	processed_transcript	77	80	51	93	140	91	128	105
ENSG00000007306	CEACAM7	processed_transcript	0	0	0	0	0	0	1	0
ENSG00000007312	CD79B	retained_intron	0	0	1	2	2	0	0	0
ENSG00000007314	SCN4A	retained_intron	0	0	1	1	5	2	6	2
ENSG00000007341	ST7L	processed_transcript	4	11	14	8	8	8	4	2
ENSG00000007350	TKTL1	processed_transcript	0	0	0	0	1	0	2	2
ENSG00000007372	PAX6	protein_coding	2	4	1	2	4	4	18	6
ENSG00000007376	RPUSD1	protein_coding	9	8	6	15	17	6	26	11
ENSG00000007384	RHBDF1	retained_intron	18	31	19	36	53	37	22	21
ENSG00000007392	LUC7L	retained_intron	9	13	8	8	9	9	8	2
ENSG00000007402	CACNA2D2	processed_transcript	0	0	1	0	0	1	2	1
ENSG00000007516	BAIAP3	retained_intron	0	1	1	1	3	1	6	1
ENSG00000007520	TSR3	nonsense_mediated_decay	12	11	22	31	10	13	15	16
ENSG00000007541	PIGQ	processed_transcript	21	17	18	25	27	12	14	19
ENSG00000007545	CRAMP1L	retained_intron	11	6	9	5	10	11	6	6
ENSG00000007866	TEAD3	protein_coding	1	2	3	4	14	1	6	4
ENSG00000007908	SELE	processed_transcript	0	0	0	0	0	1	0	0
ENSG00000007923	DNAJC11	processed_transcript	38	38	18	60	51	24	26	27
ENSG00000007933	FMO3	processed_transcript	0	0	0	0	0	1	1	0
ENSG00000007944	MYLIP	protein_coding	6	6	8	10	3	4	7	4
ENSG00000007952	NOX1	protein_coding	1	0	0	0	0	0	0	1
ENSG00000007968	E2F2	processed_transcript	1	4	2	12	5	5	4	5
ENSG00000008018	PSMB1	processed_transcript	66	73	78	99	48	31	48	44
ENSG00000008056	SYN1	protein_coding	0	0	0	1	2	0	2	0
ENSG00000008083	JARID2	processed_transcript	57	82	58	79	115	67	48	48
ENSG00000008086	CDKL5	processed_transcript	4	8	3	4	2	5	5	2
ENSG00000008118	CAMK1G	processed_transcript	0	2	0	2	2	0	9	3
ENSG00000008128	CDK11A	protein_coding	2	4	0	8	0	1	1	1
ENSG00000008130	NADK	processed_transcript	99	147	114	190	117	76	80	57
ENSG00000008196	TFAP2B	processed_transcript	0	0	0	0	1	0	1	0
ENSG00000008197	TFAP2D	processed_transcript	0	0	0	0	0	0	0	1
ENSG00000008226	DLEC1	retained_intron	0	1	0	0	0	0	0	1
ENSG00000008256	CYTH3	processed_transcript	19	38	24	63	34	24	32	35
ENSG00000008277	ADAM22	processed_transcript	1	2	0	0	8	4	10	8
ENSG00000008282	SYPL1	retained_intron	53	57	58	94	54	22	33	35
ENSG00000008283	CYB561	protein_coding	17	12	26	22	18	0	15	15
ENSG00000008294	SPAG9	retained_intron	169	264	234	414	214	136	146	183
ENSG00000008300	CELSR3	retained_intron	0	0	5	3	3	6	5	2
ENSG00000008311	AASS	nonsense_mediated_decay	1	1	1	0	0	0	0	1
ENSG00000008323	PLEKHG6	protein_coding	0	0	0	0	4	3	6	9
ENSG00000008324	SS18L2	retained_intron	6	11	8	7	2	7	3	2
ENSG00000008382	MPND	protein_coding	8	12	15	35	29	23	10	13
ENSG00000008394	MGST1	processed_transcript	159	328	190	413	250	168	209	152
ENSG00000008405	CRY1	processed_transcript	11	11	14	10	11	1	4	16
ENSG00000008441	NFIX	processed_transcript	3	1	3	2	3	5	3	2
ENSG00000008513	ST3GAL1	processed_transcript	84	126	130	220	75	67	73	91
ENSG00000008516	MMP25	retained_intron	1	5	4	4	3	3	5	1
ENSG00000008517	IL32	retained_intron	0	0	2	8	0	0	3	5
ENSG00000008710	PKD1	processed_transcript	62	47	47	49	27	16	18	21
ENSG00000008735	MAPK8IP2	protein_coding	0	2	3	3	3	4	4	4
ENSG00000008838	MED24	protein_coding	30	37	34	63	32	26	26	22
ENSG00000008853	RHOBTB2	retained_intron	77	119	91	105	173	95	73	61
ENSG00000008869	HEATR5B	retained_intron	30	48	32	49	36	17	31	30
ENSG00000008952	SEC62	processed_transcript	105	191	123	211	154	97	99	96
ENSG00000008988	RPS20	retained_intron	40	46	32	63	29	11	16	23
ENSG00000009307	CSDE1	processed_transcript	413	516	429	779	491	271	316	377
ENSG00000009335	UBE3C	retained_intron	74	77	55	141	81	60	49	48
ENSG00000009413	REV3L	retained_intron	36	67	50	47	32	20	17	27
ENSG00000009694	TENM1	processed_transcript	11	23	25	21	160	141	448	110
ENSG00000009709	PAX7	protein_coding	0	0	0	0	1	0	1	1
ENSG00000009724	MASP2	protein_coding	0	0	0	2	1	0	1	0
ENSG00000009765	IYD	protein_coding	0	1	0	0	0	0	3	0
ENSG00000009780	FAM76A	protein_coding	8	18	5	9	9	8	6	6
ENSG00000009790	TRAF3IP3	processed_transcript	4	5	4	7	3	0	2	2
ENSG00000009830	POMT2	retained_intron	15	12	16	19	18	8	8	9
ENSG00000009844	VTA1	processed_transcript	19	33	30	37	37	19	14	20
ENSG00000009950	MLXIPL	protein_coding	2	4	3	4	3	7	2	1
ENSG00000009954	BAZ1B	retained_intron	83	124	107	159	110	69	65	79
ENSG00000010017	RANBP9	protein_coding	25	33	45	53	45	28	31	33
ENSG00000010030	ETV7	protein_coding	1	0	0	0	1	0	1	0
ENSG00000010072	SPRTN	processed_transcript	8	15	7	11	5	7	8	3
ENSG00000010165	METTL13	processed_transcript	46	40	41	47	41	16	21	23
ENSG00000010219	DYRK4	retained_intron	5	12	22	18	12	13	4	11
ENSG00000010244	ZNF207	processed_transcript	97	144	97	158	133	59	60	62
ENSG00000010256	UQCRC1	processed_transcript	104	115	90	175	62	36	50	64
ENSG00000010270	STARD3NL	protein_coding	25	39	59	92	45	24	36	31
ENSG00000010278	CD9	processed_transcript	369	672	475	1160	527	361	283	462
ENSG00000010282	HHATL	retained_intron	0	1	0	0	1	0	1	0
ENSG00000010292	NCAPD2	processed_transcript	25	36	19	43	24	24	23	20
ENSG00000010295	IFFO1	retained_intron	21	20	26	39	9	10	9	14
ENSG00000010310	GIPR	processed_transcript	3	3	3	5	2	1	2	8
ENSG00000010318	PHF7	retained_intron	1	3	3	1	6	1	8	3
ENSG00000010319	SEMA3G	protein_coding	0	0	0	2	0	0	1	0
ENSG00000010322	NISCH	retained_intron	55	61	68	90	33	22	35	19
ENSG00000010327	STAB1	protein_coding	844	492	757	369	14	17	14	8
ENSG00000010361	FUZ	nonsense_mediated_decay	5	1	1	6	5	2	2	5
ENSG00000010379	SLC6A13	protein_coding	0	0	1	1	1	1	0	0
ENSG00000010404	IDS	protein_coding	105	169	132	226	159	79	75	142
ENSG00000010438	PRSS3	processed_transcript	0	1	1	4	2	2	1	1
ENSG00000010539	ZNF200	retained_intron	4	5	7	13	11	6	12	2
ENSG00000010610	CD4	retained_intron	916	797	1134	863	235	237	184	197
ENSG00000010626	LRRC23	processed_transcript	5	5	1	9	7	2	5	3
ENSG00000010671	BTK	processed_transcript	41	67	64	59	71	36	33	38
ENSG00000010704	HFE	protein_coding	31	20	23	36	6	9	6	2
ENSG00000010803	SCMH1	processed_transcript	11	5	4	6	12	3	7	7
ENSG00000010810	FYN	protein_coding	13	9	8	24	15	2	12	11
ENSG00000010818	HIVEP2	processed_transcript	22	17	21	50	48	25	24	33
ENSG00000010932	FMO1	processed_transcript	1	0	0	4	0	0	1	2
ENSG00000011007	TCEB3	processed_transcript	48	63	48	78	47	17	38	38
ENSG00000011009	LYPLA2	processed_transcript	23	23	21	28	19	13	12	10
ENSG00000011021	CLCN6	processed_transcript	15	19	17	20	10	9	11	16
ENSG00000011028	MRC2	processed_transcript	446	232	384	436	67	49	54	47
ENSG00000011052	NME2	protein_coding	13	12	14	12	8	4	10	7
ENSG00000011083	SLC6A7	retained_intron	15	18	13	31	27	16	6	26
ENSG00000011105	TSPAN9	processed_transcript	2	2	3	5	4	3	4	1
ENSG00000011114	BTBD7	protein_coding	71	80	82	125	80	51	48	64
ENSG00000011132	APBA3	retained_intron	10	4	7	17	4	1	5	6
ENSG00000011143	MKS1	retained_intron	6	8	3	7	1	2	4	4
ENSG00000011198	ABHD5	processed_transcript	11	31	14	42	21	9	20	15
ENSG00000011201	KAL1	processed_transcript	4	24	24	50	8	8	15	11
ENSG00000011243	AKAP8L	retained_intron	17	27	31	24	36	10	24	16
ENSG00000011258	MBTD1	processed_transcript	9	20	10	12	4	8	7	9
ENSG00000011260	UTP18	retained_intron	21	31	25	31	20	13	28	19
ENSG00000011275	RNF216	processed_transcript	47	42	50	51	33	34	26	24
ENSG00000011295	TTC19	protein_coding	6	12	19	20	23	18	15	7
ENSG00000011304	PTBP1	retained_intron	122	184	131	231	259	150	86	129
ENSG00000011332	DPF1	protein_coding	0	3	0	2	4	0	4	3
ENSG00000011347	SYT7	protein_coding	4	1	2	13	8	9	4	9
ENSG00000011376	LARS2	processed_transcript	17	29	31	44	19	15	25	22
ENSG00000011405	PIK3C2A	processed_transcript	75	115	96	142	85	48	48	68
ENSG00000011422	PLAUR	retained_intron	236	205	206	376	145	97	88	115
ENSG00000011426	ANLN	retained_intron	0	1	2	0	0	0	2	0
ENSG00000011451	WIZ	protein_coding	8	11	14	13	29	11	12	17
ENSG00000011454	RABGAP1	retained_intron	55	81	49	76	46	35	36	29
ENSG00000011478	QPCTL	retained_intron	13	9	9	26	6	3	4	3
ENSG00000011485	PPP5C	retained_intron	17	15	16	27	28	18	13	13
ENSG00000011523	CEP68	processed_transcript	6	19	11	27	18	15	13	10
ENSG00000011566	MAP4K3	retained_intron	26	49	35	78	25	25	16	21
ENSG00000011590	ZBTB32	nonsense_mediated_decay	1	0	0	0	0	0	0	0
ENSG00000011600	TYROBP	retained_intron	502	453	528	752	469	258	240	362
ENSG00000011638	TMEM159	nonsense_mediated_decay	29	14	19	48	25	7	18	24
ENSG00000011677	GABRA3	protein_coding	0	0	0	1	2	1	0	1
ENSG00000012048	BRCA1	protein_coding	7	3	12	23	8	4	8	4
ENSG00000012061	ERCC1	protein_coding	15	22	12	9	9	11	9	9
ENSG00000012124	CD22	retained_intron	26	39	32	40	21	20	17	26
ENSG00000012171	SEMA3B	retained_intron	1	1	2	3	18	11	36	14
ENSG00000012174	MBTPS2	protein_coding	34	39	50	50	22	20	27	12
ENSG00000012211	PRICKLE3	protein_coding	4	5	7	9	12	4	5	14
ENSG00000012223	LTF	processed_transcript	0	0	0	2	0	0	3	0
ENSG00000012232	EXTL3	processed_transcript	76	49	55	111	38	23	25	35
ENSG00000012504	NR1H4	protein_coding	0	0	1	0	0	0	0	1
ENSG00000012660	ELOVL5	protein_coding	219	243	237	417	263	115	137	180
ENSG00000012779	ALOX5	processed_transcript	10	13	12	11	6	3	6	12
ENSG00000012817	KDM5D	protein_coding	0	5	17	6	3	1	15	4
ENSG00000012822	CALCOCO1	retained_intron	34	51	36	59	59	24	20	31
ENSG00000012963	UBR7	protein_coding	39	71	39	59	66	42	37	17
ENSG00000012983	MAP4K5	protein_coding	11	37	32	39	45	24	20	24
ENSG00000013016	EHD3	protein_coding	25	30	30	48	43	20	28	34
ENSG00000013275	PSMC4	retained_intron	27	45	42	49	42	18	18	26
ENSG00000013288	MAN2B2	processed_transcript	106	136	164	220	132	66	51	98
ENSG00000013293	SLC7A14	processed_transcript	1	0	1	2	1	0	2	1
ENSG00000013297	CLDN11	processed_transcript	1	0	0	1	2	0	0	1
ENSG00000013306	SLC25A39	protein_coding	62	65	57	133	75	24	49	53
ENSG00000013364	MVP	retained_intron	204	246	208	435	327	132	149	165
ENSG00000013374	NUB1	protein_coding	28	38	29	33	30	17	35	28
ENSG00000013375	PGM3	retained_intron	26	34	28	57	26	22	20	20
ENSG00000013392	RWDD2A	protein_coding	8	9	5	8	3	1	3	2
ENSG00000013441	CLK1	retained_intron	29	44	18	20	37	17	17	7
ENSG00000013503	POLR3B	processed_transcript	19	26	16	54	23	16	28	21
ENSG00000013523	ANGEL1	processed_transcript	121	122	128	126	77	65	54	62
ENSG00000013561	RNF14	protein_coding	42	81	53	70	46	26	32	41
ENSG00000013563	DNASE1L1	processed_transcript	57	83	87	99	87	51	48	50
ENSG00000013573	DDX11	protein_coding	4	3	4	1	7	4	3	1
ENSG00000013583	HEBP1	protein_coding	30	93	59	185	51	56	56	68
ENSG00000013588	GPRC5A	protein_coding	1	1	2	3	3	1	1	9
ENSG00000013619	MAMLD1	retained_intron	6	10	5	16	16	3	6	4
ENSG00000013725	CD6	retained_intron	0	7	5	1	4	1	7	2
ENSG00000013810	TACC3	retained_intron	16	11	16	23	10	7	7	10
ENSG00000014123	UFL1	protein_coding	52	77	30	94	67	35	24	34
ENSG00000014138	POLA2	processed_transcript	16	11	7	13	10	2	5	2
ENSG00000014164	ZC3H3	protein_coding	9	11	14	14	20	8	5	4
ENSG00000014216	CAPN1	retained_intron	120	145	134	232	149	66	85	108
ENSG00000014257	ACPP	protein_coding	1	3	3	0	0	0	0	1
ENSG00000014641	MDH1	retained_intron	181	208	167	281	113	113	122	137
ENSG00000014824	SLC30A9	retained_intron	46	85	50	97	51	35	31	23
ENSG00000014914	MTMR11	processed_transcript	2	1	2	3	1	3	2	1
ENSG00000014919	COX15	processed_transcript	38	49	41	69	37	17	31	28
ENSG00000015133	CCDC88C	retained_intron	15	52	18	26	23	28	26	16
ENSG00000015153	YAF2	retained_intron	7	17	10	24	13	13	9	7
ENSG00000015171	ZMYND11	processed_transcript	31	57	46	82	62	46	41	45
ENSG00000015285	WAS	processed_transcript	30	41	46	44	39	13	17	13
ENSG00000015413	DPEP1	retained_intron	0	0	0	0	1	1	1	0
ENSG00000015475	BID	processed_transcript	34	28	40	90	53	25	35	40
ENSG00000015479	MATR3	nonsense_mediated_decay	100	131	115	173	102	72	75	77
ENSG00000015520	NPC1L1	protein_coding	0	1	0	0	0	0	1	1
ENSG00000015532	XYLT2	retained_intron	15	16	9	31	15	10	16	13
ENSG00000015568	RGPD5	retained_intron	55	83	60	79	89	47	34	35
ENSG00000015676	NUDCD3	processed_transcript	38	33	45	75	32	25	21	24
ENSG00000016082	ISL1	protein_coding	0	0	0	0	3	1	2	1
ENSG00000016391	CHDH	protein_coding	0	0	1	0	1	0	1	0
ENSG00000016402	IL20RA	processed_transcript	0	1	0	1	0	1	0	0
ENSG00000016490	CLCA1	protein_coding	0	0	1	0	0	0	0	0
ENSG00000016602	CLCA4	processed_transcript	0	0	0	0	3	0	0	0
ENSG00000016864	GLT8D1	processed_transcript	30	27	23	65	16	20	24	20
ENSG00000017260	ATP2C1	nonsense_mediated_decay	88	111	108	177	67	38	50	72
ENSG00000017373	SRCIN1	protein_coding	1	2	1	3	8	4	10	5
ENSG00000017427	IGF1	protein_coding	13	8	13	13	1	0	1	0
ENSG00000017483	SLC38A5	protein_coding	0	0	0	0	3	0	0	2
ENSG00000017621	MAGIX	protein_coding	1	3	1	1	2	1	9	3
ENSG00000017797	RALBP1	protein_coding	50	84	51	89	86	36	49	48
ENSG00000018189	RUFY3	processed_transcript	18	45	27	45	23	22	29	30
ENSG00000018236	CNTN1	nonsense_mediated_decay	0	0	1	0	1	0	0	2
ENSG00000018280	SLC11A1	retained_intron	104	76	121	297	216	36	120	233
ENSG00000018408	WWTR1	processed_transcript	15	19	8	41	34	18	13	23
ENSG00000018510	AGPS	retained_intron	84	176	154	268	171	106	112	146
ENSG00000018607	ZNF806	unprocessed_pseudogene	0	0	0	0	0	1	0	0
ENSG00000018610	CXorf56	processed_transcript	4	11	6	7	13	1	10	6
ENSG00000018625	ATP1A2	processed_transcript	0	0	2	7	10	8	14	19
ENSG00000018699	TTC27	nonsense_mediated_decay	10	21	10	15	10	5	8	4
ENSG00000018869	ZNF582	protein_coding	0	5	3	5	0	0	2	0
ENSG00000019102	VSIG2	protein_coding	0	0	1	0	2	1	2	0
ENSG00000019144	PHLDB1	retained_intron	29	15	25	31	13	2	7	13
ENSG00000019169	MARCO	retained_intron	27	47	15	102	5	21	6	20
ENSG00000019485	PRDM11	processed_transcript	2	3	1	7	3	2	3	2
ENSG00000019505	SYT13	protein_coding	0	0	0	1	0	1	0	0
ENSG00000019582	CD74	retained_intron	1882	3345	3235	1222	671	839	841	517
ENSG00000019991	HGF	protein_coding	3	6	3	0	0	1	1	0
ENSG00000019995	ZRANB1	processed_transcript	29	40	37	59	56	33	32	44
ENSG00000020129	NCDN	protein_coding	12	5	15	25	30	11	9	27
ENSG00000020181	GPR124	protein_coding	2	2	0	2	1	2	2	1
ENSG00000020219	CCT8L1P	processed_pseudogene	0	0	0	1	1	3	4	1
ENSG00000020256	ZFP64	processed_transcript	6	9	8	19	11	4	9	3
ENSG00000020426	MNAT1	protein_coding	1	8	4	20	3	3	5	0
ENSG00000020577	SAMD4A	processed_transcript	44	109	63	107	113	52	66	66
ENSG00000020633	RUNX3	processed_transcript	14	27	16	59	38	35	23	39
ENSG00000020922	MRE11A	processed_transcript	16	14	17	22	21	14	13	7
ENSG00000021300	PLEKHB1	processed_transcript	1	2	0	1	0	0	1	2
ENSG00000021355	SERPINB1	processed_transcript	98	84	78	137	65	48	44	53
ENSG00000021461	CYP3A43	retained_intron	0	0	0	0	0	0	0	0
ENSG00000021488	SLC7A9	protein_coding	0	0	0	0	0	0	1	1
ENSG00000021574	SPAST	protein_coding	29	51	57	65	31	13	24	27
ENSG00000021645	NRXN3	processed_transcript	2	0	4	4	3	1	2	1
ENSG00000021762	OSBPL5	processed_transcript	5	8	4	8	5	4	13	7
ENSG00000021776	AQR	retained_intron	51	47	52	90	42	36	28	27
ENSG00000021826	CPS1	retained_intron	0	1	0	0	3	1	5	3
ENSG00000021852	C8B	processed_transcript	0	0	0	3	0	0	1	1
ENSG00000022267	FHL1	processed_transcript	16	37	12	37	14	28	10	14
ENSG00000022277	RTFDC1	retained_intron	36	65	45	60	58	33	33	44
ENSG00000022556	NLRP2	retained_intron	4	11	10	19	17	12	4	6
ENSG00000022567	SLC45A4	processed_transcript	32	56	48	46	32	27	20	16
ENSG00000022840	RNF10	retained_intron	74	105	89	182	123	75	64	84
ENSG00000022976	ZNF839	processed_transcript	8	18	10	31	10	20	49	16
ENSG00000023041	ZDHHC6	processed_transcript	22	19	41	50	22	16	22	26
ENSG00000023171	GRAMD1B	retained_intron	29	10	9	13	11	7	6	6
ENSG00000023191	RNH1	processed_transcript	131	197	151	248	206	112	115	150
ENSG00000023228	NDUFS1	protein_coding	123	157	121	215	108	78	81	81
ENSG00000023287	RB1CC1	protein_coding	52	89	54	118	83	56	43	49
ENSG00000023318	ERP44	protein_coding	66	94	81	111	74	39	57	61
ENSG00000023330	ALAS1	protein_coding	87	125	96	150	77	94	87	70
ENSG00000023445	BIRC3	retained_intron	25	22	38	25	24	19	31	32
ENSG00000023516	AKAP11	protein_coding	89	88	138	198	40	24	46	47
ENSG00000023572	GLRX2	processed_transcript	12	29	6	17	26	22	15	7
ENSG00000023608	SNAPC1	protein_coding	5	3	12	14	4	3	2	3
ENSG00000023697	DERA	processed_transcript	25	47	37	59	58	25	34	42
ENSG00000023734	STRAP	retained_intron	47	82	65	96	43	24	47	39
ENSG00000023839	ABCC2	processed_transcript	0	1	0	0	3	0	3	0
ENSG00000023892	DEF6	processed_transcript	30	12	19	9	6	2	5	3
ENSG00000023902	PLEKHO1	processed_transcript	87	73	65	115	122	56	101	120
ENSG00000023909	GCLM	processed_transcript	14	26	15	63	19	8	12	13
ENSG00000024048	UBR2	protein_coding	67	92	49	90	53	61	41	35
ENSG00000024422	EHD2	processed_transcript	4	2	14	16	8	0	7	6
ENSG00000024526	DEPDC1	protein_coding	0	0	0	0	0	0	3	0
ENSG00000024862	CCDC28A	protein_coding	12	15	17	20	1	9	5	6
ENSG00000025039	RRAGD	processed_transcript	89	130	103	210	82	69	91	98
ENSG00000025156	HSF2	processed_transcript	5	2	11	9	1	4	3	4
ENSG00000025293	PHF20	retained_intron	33	77	52	75	32	19	37	38
ENSG00000025423	HSD17B6	processed_transcript	0	3	0	0	1	0	0	1
ENSG00000025434	NR1H3	retained_intron	236	282	255	572	403	184	248	207
ENSG00000025708	TYMP	retained_intron	92	52	84	88	58	14	43	49
ENSG00000025770	NCAPH2	protein_coding	7	5	0	5	8	6	4	6
ENSG00000025772	TOMM34	protein_coding	10	16	12	16	25	6	6	10
ENSG00000025796	SEC63	processed_transcript	50	77	59	96	48	50	37	37
ENSG00000025800	KPNA6	protein_coding	98	133	118	215	123	71	89	82
ENSG00000026025	VIM	processed_transcript	1717	1667	1835	2640	993	683	902	1349
ENSG00000026036	RTEL1-TNFRSF6B	retained_intron	12	17	1	18	10	10	13	8
ENSG00000026103	FAS	processed_transcript	28	32	25	26	25	20	13	40
ENSG00000026297	RNASET2	processed_transcript	82	72	104	93	16	17	36	27
ENSG00000026508	CD44	protein_coding	914	1339	1236	1671	1135	753	714	1053
ENSG00000026559	KCNG1	protein_coding	0	0	1	0	0	0	0	1
ENSG00000026652	AGPAT4	protein_coding	35	40	33	66	23	24	23	14
ENSG00000026751	SLAMF7	retained_intron	208	495	315	884	944	458	575	782
ENSG00000026950	BTN3A1	retained_intron	19	43	34	56	25	20	14	31
ENSG00000027001	MIPEP	processed_transcript	21	20	15	26	16	19	8	14
ENSG00000027075	PRKCH	processed_transcript	16	10	27	54	35	10	11	17
ENSG00000027644	INSRR	protein_coding	0	0	0	1	1	0	2	0
ENSG00000027697	IFNGR1	processed_transcript	207	353	260	294	110	147	96	110
ENSG00000027847	B4GALT7	retained_intron	60	61	52	81	35	31	53	48
ENSG00000027869	SH2D2A	processed_transcript	0	1	0	1	1	1	0	1
ENSG00000028116	VRK2	protein_coding	14	21	18	14	18	12	11	17
ENSG00000028137	TNFRSF1B	processed_transcript	159	201	226	181	150	92	98	100
ENSG00000028203	VEZT	processed_transcript	30	37	42	78	35	25	18	38
ENSG00000028277	POU2F2	retained_intron	5	20	10	10	5	9	6	0
ENSG00000028310	BRD9	nonsense_mediated_decay	6	16	17	21	9	9	13	8
ENSG00000028528	SNX1	protein_coding	114	157	145	140	139	86	96	81
ENSG00000028839	TBPL1	processed_transcript	5	3	2	8	5	3	0	2
ENSG00000029153	ARNTL2	protein_coding	11	6	7	14	7	1	4	11
ENSG00000029363	BCLAF1	retained_intron	64	79	85	114	69	43	51	47
ENSG00000029364	SLC39A9	retained_intron	62	112	115	180	103	69	59	91
ENSG00000029534	ANK1	processed_transcript	5	3	3	2	7	3	7	6
ENSG00000029559	IBSP	protein_coding	0	1	0	0	0	0	1	0
ENSG00000029639	TFB1M	processed_transcript	5	7	6	7	8	2	4	2
ENSG00000029725	RABEP1	protein_coding	81	110	116	189	89	70	77	87
ENSG00000029993	HMGB3	protein_coding	10	6	8	10	7	2	7	6
ENSG00000030066	NUP160	processed_transcript	30	92	59	52	14	45	33	33
ENSG00000030110	BAK1	protein_coding	21	48	34	43	36	23	23	65
ENSG00000030304	MUSK	protein_coding	0	0	0	0	0	0	0	1
ENSG00000030419	IKZF2	protein_coding	11	26	9	39	22	17	15	14
ENSG00000030582	GRN	protein_coding	2570	2126	2804	5444	1311	731	1161	1740
ENSG00000031003	FAM13B	retained_intron	91	112	68	153	113	57	66	71
ENSG00000031081	ARHGAP31	protein_coding	182	264	205	390	282	185	153	154
ENSG00000031544	NR2E3	processed_transcript	1	0	0	0	2	1	4	3
ENSG00000031691	CENPQ	protein_coding	1	1	5	6	2	0	4	5
ENSG00000031698	SARS	processed_transcript	47	59	44	76	61	45	34	38
ENSG00000031823	RANBP3	retained_intron	17	38	18	41	31	17	28	28
ENSG00000032219	ARID4A	retained_intron	24	32	43	46	50	20	25	20
ENSG00000032389	TSSC1	protein_coding	16	13	16	24	21	7	17	9
ENSG00000032444	PNPLA6	retained_intron	130	139	123	184	147	67	89	78
ENSG00000032742	IFT88	processed_transcript	3	10	3	11	6	4	2	9
ENSG00000033011	ALG1	processed_transcript	20	25	30	28	8	8	17	10
ENSG00000033030	ZCCHC8	retained_intron	13	25	23	29	20	11	8	13
ENSG00000033050	ABCF2	processed_transcript	30	32	35	50	29	14	21	19
ENSG00000033100	CHPF2	nonsense_mediated_decay	64	49	85	92	53	29	26	33
ENSG00000033122	LRRC7	processed_transcript	0	1	2	0	3	1	4	4
ENSG00000033170	FUT8	protein_coding	16	15	20	28	3	9	3	9
ENSG00000033178	UBA6	retained_intron	68	77	89	130	62	33	56	64
ENSG00000033327	GAB2	retained_intron	72	97	95	132	139	58	61	91
ENSG00000033627	ATP6V0A1	processed_transcript	266	292	252	357	235	190	169	169
ENSG00000033800	PIAS1	nonsense_mediated_decay	31	61	40	87	82	36	33	30
ENSG00000033867	SLC4A7	retained_intron	194	168	224	110	46	56	47	51
ENSG00000034053	APBA2	retained_intron	0	1	1	1	2	1	2	1
ENSG00000034063	UHRF1	processed_transcript	2	1	1	4	3	3	5	2
ENSG00000034152	MAP2K3	protein_coding	107	125	126	145	189	51	95	93
ENSG00000034239	EFCAB1	processed_transcript	1	0	1	2	1	0	0	0
ENSG00000034510	TMSB10	protein_coding	209	302	201	362	156	136	143	119
ENSG00000034533	ASTE1	protein_coding	3	6	7	5	5	4	2	4
ENSG00000034677	RNF19A	processed_transcript	70	97	67	76	62	49	41	35
ENSG00000034693	PEX3	retained_intron	13	9	13	20	11	12	11	15
ENSG00000034713	GABARAPL2	processed_transcript	63	93	101	202	99	78	77	77
ENSG00000034971	MYOC	protein_coding	0	0	0	0	0	0	1	0
ENSG00000035115	SH3YL1	processed_transcript	16	12	13	13	11	11	10	19
ENSG00000035141	FAM136A	retained_intron	10	17	6	16	15	6	8	2
ENSG00000035403	VCL	processed_transcript	224	233	211	238	157	84	96	110
ENSG00000035499	DEPDC1B	nonsense_mediated_decay	0	0	1	0	0	1	1	0
ENSG00000035664	DAPK2	protein_coding	0	0	1	2	2	0	3	0
ENSG00000035681	NSMAF	retained_intron	36	78	65	82	79	32	48	56
ENSG00000035687	ADSS	processed_transcript	41	43	48	79	35	28	32	29
ENSG00000035720	STAP1	protein_coding	0	0	0	2	0	0	0	0
ENSG00000035862	TIMP2	nonsense_mediated_decay	1469	1800	1822	3023	1141	917	778	1003
ENSG00000035928	RFC1	protein_coding	35	44	47	49	36	13	29	24
ENSG00000036054	TBC1D23	processed_transcript	42	51	51	74	47	35	32	37
ENSG00000036257	CUL3	processed_transcript	53	113	69	119	66	64	62	52
ENSG00000036448	MYOM2	retained_intron	1	4	1	5	6	3	5	5
ENSG00000036473	OTC	processed_transcript	0	0	0	1	1	0	2	0
ENSG00000036530	CYP46A1	retained_intron	1	1	1	1	2	0	0	1
ENSG00000036549	ZZZ3	processed_transcript	51	80	62	137	58	43	51	48
ENSG00000036565	SLC18A1	processed_transcript	0	1	0	2	0	0	0	0
ENSG00000036672	USP2	protein_coding	79	134	81	124	125	94	61	77
ENSG00000036828	CASR	retained_intron	0	0	0	0	1	1	0	1
ENSG00000037042	TUBG2	retained_intron	7	10	3	7	15	7	5	6
ENSG00000037241	RPL26L1	protein_coding	22	8	8	17	6	3	6	5
ENSG00000037280	FLT4	processed_transcript	1	1	1	2	0	0	6	2
ENSG00000037474	NSUN2	processed_transcript	47	67	26	45	48	37	42	26
ENSG00000037637	FBXO42	processed_transcript	35	48	43	57	44	26	23	26
ENSG00000037749	MFAP3	processed_transcript	58	47	74	81	34	24	32	20
ENSG00000037757	MRI1	retained_intron	14	5	12	8	4	2	0	8
ENSG00000037897	METTL1	retained_intron	11	18	12	14	14	12	12	14
ENSG00000037965	HOXC8	protein_coding	0	0	0	1	0	0	1	0
ENSG00000038002	AGA	retained_intron	26	28	14	27	15	6	11	11
ENSG00000038210	PI4K2B	protein_coding	21	20	28	32	24	12	12	12
ENSG00000038219	BOD1L1	nonsense_mediated_decay	35	77	55	105	65	70	41	29
ENSG00000038274	MAT2B	processed_transcript	67	103	96	145	71	42	49	59
ENSG00000038295	TLL1	protein_coding	0	0	0	0	1	0	0	0
ENSG00000038358	EDC4	protein_coding	41	36	45	45	27	20	19	36
ENSG00000038382	TRIO	retained_intron	176	249	200	325	255	116	153	177
ENSG00000038427	VCAN	retained_intron	2	0	2	0	5	1	4	4
ENSG00000038532	CLEC16A	protein_coding	38	66	44	55	71	41	36	37
ENSG00000038945	MSR1	processed_transcript	1092	1118	1580	1009	680	496	844	392
ENSG00000039068	CDH1	3prime_overlapping_ncrna	1	9	4	6	4	1	10	4
ENSG00000039123	SKIV2L2	protein_coding	47	57	51	59	34	26	34	29
ENSG00000039139	DNAH5	retained_intron	1	1	0	0	2	2	4	1
ENSG00000039319	ZFYVE16	nonsense_mediated_decay	255	292	323	614	215	154	274	287
ENSG00000039523	FAM65A	retained_intron	144	215	189	212	447	332	1043	262
ENSG00000039537	C6	protein_coding	0	1	0	0	2	0	1	0
ENSG00000039560	RAI14	retained_intron	109	205	208	378	233	126	279	224
ENSG00000039600	SOX30	protein_coding	0	0	0	0	0	0	0	2
ENSG00000039650	PNKP	protein_coding	15	7	18	12	10	2	15	8
ENSG00000039987	BEST2	protein_coding	0	1	1	0	0	1	0	0
ENSG00000040199	PHLPP2	retained_intron	13	27	19	38	17	6	12	12
ENSG00000040275	SPDL1	processed_transcript	8	8	4	4	2	2	3	2
ENSG00000040341	STAU2	processed_transcript	18	27	21	35	23	13	12	16
ENSG00000040487	PQLC2	protein_coding	50	40	36	64	36	24	24	24
ENSG00000040531	CTNS	protein_coding	65	82	55	97	213	111	249	85
ENSG00000040608	RTN4R	processed_transcript	28	27	21	49	48	14	12	21
ENSG00000040633	PHF23	processed_transcript	47	32	36	51	57	24	24	19
ENSG00000040731	CDH10	retained_intron	0	1	1	0	3	0	2	0
ENSG00000040933	INPP4A	processed_transcript	33	114	73	75	76	51	26	35
ENSG00000041353	RAB27B	protein_coding	0	1	0	0	1	1	6	3
ENSG00000041357	PSMA4	protein_coding	40	72	50	85	32	19	40	34
ENSG00000041515	MYO16	protein_coding	0	0	1	2	4	3	4	2
ENSG00000041802	LSG1	processed_transcript	18	37	16	54	34	21	20	15
ENSG00000041880	PARP3	processed_transcript	7	2	3	6	6	2	3	4
ENSG00000041982	TNC	protein_coding	38	2	12	0	3	0	5	4
ENSG00000041988	THAP3	retained_intron	1	4	2	10	4	0	3	5
ENSG00000042062	FAM65C	retained_intron	0	0	0	3	4	1	2	1
ENSG00000042088	TDP1	protein_coding	11	14	15	16	16	13	7	16
ENSG00000042286	AIFM2	processed_transcript	22	34	33	62	76	27	28	44
ENSG00000042304	C2orf83	protein_coding	0	1	0	0	0	0	1	0
ENSG00000042317	SPATA7	protein_coding	4	7	3	3	1	3	0	3
ENSG00000042429	MED17	retained_intron	14	26	18	35	13	12	23	9
ENSG00000042445	RETSAT	retained_intron	46	34	38	59	66	37	39	37
ENSG00000042493	CAPG	processed_transcript	802	826	473	846	710	438	379	358
ENSG00000042753	AP2S1	retained_intron	86	89	95	109	48	39	50	41
ENSG00000042781	USH2A	protein_coding	0	0	1	0	2	1	3	0
ENSG00000042813	ZPBP	nonsense_mediated_decay	1	0	0	0	1	0	0	0
ENSG00000042832	TG	retained_intron	0	0	0	1	4	2	3	0
ENSG00000042980	ADAM28	processed_transcript	53	76	67	45	29	33	34	19
ENSG00000043039	BARX2	protein_coding	0	0	0	0	1	0	0	0
ENSG00000043093	DCUN1D1	protein_coding	47	66	67	73	78	51	35	40
ENSG00000043143	PHF15	nonsense_mediated_decay	24	27	52	55	41	17	42	25
ENSG00000043355	ZIC2	processed_transcript	1	1	0	3	0	1	5	1
ENSG00000043462	LCP2	retained_intron	87	119	111	183	151	90	79	80
ENSG00000043514	TRIT1	retained_intron	5	5	2	18	7	5	7	7
ENSG00000043591	ADRB1	protein_coding	4	2	1	4	10	4	27	12
ENSG00000044012	GUCA2B	protein_coding	1	1	2	1	1	0	5	0
ENSG00000044090	CUL7	processed_transcript	22	52	41	56	187	115	399	83
ENSG00000044115	CTNNA1	retained_intron	199	285	261	490	302	148	140	236
ENSG00000044446	PHKA2	processed_transcript	21	18	13	38	15	14	5	9
ENSG00000044459	CNTLN	processed_transcript	7	11	6	11	3	11	2	8
ENSG00000044524	EPHA3	protein_coding	0	0	0	0	2	0	0	0
ENSG00000044574	HSPA5	protein_coding	469	369	372	561	158	152	133	148
ENSG00000046604	DSG2	protein_coding	0	0	0	2	3	2	2	6
ENSG00000046647	GEMIN8	processed_transcript	3	3	3	9	1	3	4	0
ENSG00000046651	OFD1	processed_transcript	2	9	5	16	12	6	5	5
ENSG00000046653	GPM6B	protein_coding	0	2	3	0	0	1	1	2
ENSG00000046774	MAGEC2	protein_coding	0	1	0	0	1	0	0	0
ENSG00000046889	PREX2	processed_transcript	2	4	9	1	33	25	110	13
ENSG00000047056	WDR37	processed_transcript	80	141	98	125	106	63	58	53
ENSG00000047188	YTHDC2	retained_intron	22	27	46	53	18	15	11	16
ENSG00000047230	CTPS2	protein_coding	8	7	10	13	1	5	4	2
ENSG00000047249	ATP6V1H	retained_intron	224	344	272	531	360	227	202	230
ENSG00000047315	POLR2B	retained_intron	89	105	108	161	78	42	79	59
ENSG00000047346	FAM214A	processed_transcript	43	78	71	107	79	51	36	46
ENSG00000047365	ARAP2	protein_coding	39	77	57	71	80	39	27	31
ENSG00000047410	TPR	protein_coding	96	98	109	184	110	71	62	65
ENSG00000047457	CP	protein_coding	20	8	16	120	7	5	11	17
ENSG00000047578	KIAA0556	retained_intron	18	20	13	33	23	23	12	19
ENSG00000047579	DTNBP1	protein_coding	11	9	9	7	6	6	9	3
ENSG00000047597	XK	protein_coding	0	6	1	4	0	4	5	5
ENSG00000047617	ANO2	processed_transcript	0	0	2	1	4	1	1	1
ENSG00000047621	C12orf4	retained_intron	38	76	47	95	42	46	48	41
ENSG00000047634	SCML1	retained_intron	11	10	9	10	4	5	3	2
ENSG00000047644	WWC3	protein_coding	3	7	7	9	9	3	8	10
ENSG00000047648	ARHGAP6	processed_transcript	6	6	16	6	5	5	13	17
ENSG00000047662	FAM184B	protein_coding	0	0	0	1	1	1	1	1
ENSG00000047849	MAP4	processed_transcript	133	221	175	253	238	136	85	151
ENSG00000047932	GOPC	protein_coding	29	34	38	57	36	17	18	19
ENSG00000047936	ROS1	protein_coding	0	0	0	0	1	0	1	1
ENSG00000048028	USP28	protein_coding	14	21	21	55	24	9	12	18
ENSG00000048052	HDAC9	processed_transcript	26	56	40	43	46	40	28	24
ENSG00000048140	TSPAN17	protein_coding	50	69	34	52	62	59	44	57
ENSG00000048162	NOP16	retained_intron	4	11	3	3	3	1	6	2
ENSG00000048342	CC2D2A	retained_intron	2	4	5	3	4	5	2	5
ENSG00000048392	RRM2B	retained_intron	120	185	151	262	135	77	105	118
ENSG00000048405	ZNF800	protein_coding	24	38	45	53	34	24	22	26
ENSG00000048471	SNX29	protein_coding	78	111	105	180	63	51	48	65
ENSG00000048540	LMO3	protein_coding	0	0	0	0	1	0	2	0
ENSG00000048544	MRPS10	protein_coding	11	20	13	20	21	8	13	13
ENSG00000048545	GUCA1A	protein_coding	0	0	0	0	1	0	0	2
ENSG00000048649	RSF1	processed_transcript	39	63	45	65	47	29	22	31
ENSG00000048707	VPS13D	retained_intron	159	207	156	232	127	109	107	99
ENSG00000048740	CELF2	protein_coding	110	122	137	199	94	74	72	134
ENSG00000048828	FAM120A	protein_coding	179	279	227	369	257	154	184	185
ENSG00000048991	R3HDM1	retained_intron	22	37	25	42	40	32	28	24
ENSG00000049089	COL9A2	processed_transcript	5	16	4	4	20	5	3	2
ENSG00000049130	KITLG	protein_coding	7	12	8	29	4	1	7	15
ENSG00000049167	ERCC8	retained_intron	3	10	5	13	4	5	3	3
ENSG00000049192	ADAMTS6	retained_intron	1	2	3	3	0	1	2	1
ENSG00000049239	H6PD	processed_transcript	84	91	114	167	71	66	55	45
ENSG00000049245	VAMP3	retained_intron	126	190	144	315	195	100	105	139
ENSG00000049246	PER3	retained_intron	45	84	55	76	76	39	38	46
ENSG00000049247	UTS2	protein_coding	0	4	3	165	0	2	2	19
ENSG00000049249	TNFRSF9	nonsense_mediated_decay	44	17	61	83	35	16	34	42
ENSG00000049283	EPN3	nonsense_mediated_decay	0	0	0	1	0	0	5	4
ENSG00000049319	SRD5A2	processed_transcript	0	0	0	0	1	0	0	0
ENSG00000049323	LTBP1	processed_transcript	0	0	0	0	0	0	2	2
ENSG00000049449	RCN1	protein_coding	36	25	29	38	26	9	21	25
ENSG00000049540	ELN	retained_intron	0	0	0	1	1	2	2	4
ENSG00000049541	RFC2	nonsense_mediated_decay	8	7	2	8	16	7	7	5
ENSG00000049618	ARID1B	protein_coding	73	108	87	121	122	65	79	92
ENSG00000049656	CLPTM1L	retained_intron	75	68	72	124	63	33	29	56
ENSG00000049759	NEDD4L	retained_intron	22	9	21	43	40	4	22	45
ENSG00000049768	FOXP3	protein_coding	1	1	0	1	0	0	1	0
ENSG00000049769	PPP1R3F	protein_coding	6	6	49	154	2	5	6	2
ENSG00000049860	HEXB	retained_intron	679	680	850	1521	372	255	326	471
ENSG00000049883	PTCD2	processed_transcript	6	4	9	5	6	3	0	12
ENSG00000050030	KIAA2022	protein_coding	0	2	2	2	2	0	2	2
ENSG00000050130	JKAMP	retained_intron	77	66	84	84	38	48	48	23
ENSG00000050165	DKK3	processed_transcript	0	1	0	0	5	1	2	4
ENSG00000050327	ARHGEF5	protein_coding	5	10	4	21	24	16	9	8
ENSG00000050344	NFE2L3	protein_coding	13	17	20	29	8	7	6	2
ENSG00000050393	MCUR1	protein_coding	1	7	10	14	12	5	8	11
ENSG00000050405	LIMA1	protein_coding	52	36	49	80	31	18	23	33
ENSG00000050426	LETMD1	TEC	19	31	13	34	17	12	16	15
ENSG00000050438	SLC4A8	retained_intron	32	59	43	66	45	31	27	28
ENSG00000050555	LAMC3	processed_transcript	1	1	0	2	1	4	4	2
ENSG00000050628	PTGER3	protein_coding	0	0	0	0	1	3	2	2
ENSG00000050748	MAPK9	protein_coding	24	34	25	58	33	15	22	25
ENSG00000050767	COL23A1	processed_transcript	12	9	28	28	0	1	2	0
ENSG00000050820	BCAR1	processed_transcript	23	23	23	42	42	19	22	29
ENSG00000051009	FAM160A2	processed_transcript	13	17	11	14	26	12	11	5
ENSG00000051108	HERPUD1	processed_transcript	54	123	105	176	66	49	65	44
ENSG00000051128	HOMER3	protein_coding	19	18	26	48	26	16	9	24
ENSG00000051180	RAD51	processed_transcript	0	1	0	1	1	1	1	1
ENSG00000051341	POLQ	processed_transcript	4	1	4	1	1	1	3	0
ENSG00000051382	PIK3CB	protein_coding	96	122	94	177	63	53	62	61
ENSG00000051523	CYBA	processed_transcript	204	217	187	314	110	64	101	124
ENSG00000051596	THOC3	nonsense_mediated_decay	4	1	2	3	4	3	3	3
ENSG00000051620	HEBP2	nonsense_mediated_decay	6	14	13	36	55	7	24	23
ENSG00000051825	MPHOSPH9	processed_transcript	10	16	11	11	10	4	6	6
ENSG00000052126	PLEKHA5	protein_coding	14	31	44	70	24	17	17	29
ENSG00000052344	PRSS8	retained_intron	0	0	0	0	0	0	0	0
ENSG00000052723	SIKE1	retained_intron	15	23	21	29	20	12	16	9
ENSG00000052749	RRP12	processed_transcript	28	39	30	42	52	30	40	16
ENSG00000052795	FNIP2	processed_transcript	462	677	487	1011	848	431	473	511
ENSG00000052802	MSMO1	protein_coding	81	104	91	156	81	52	65	45
ENSG00000052841	TTC17	retained_intron	54	75	55	78	46	34	21	27
ENSG00000052850	ALX4	protein_coding	0	0	0	2	0	0	1	1
ENSG00000053108	FSTL4	protein_coding	2	9	8	6	4	3	12	0
ENSG00000053254	FOXN3	protein_coding	80	117	92	142	81	74	49	56
ENSG00000053328	METTL24	processed_transcript	1	2	5	3	3	3	7	5
ENSG00000053371	AKR7A2	retained_intron	38	50	24	57	73	44	19	19
ENSG00000053372	MRTO4	processed_transcript	33	39	11	35	46	27	34	16
ENSG00000053438	NNAT	protein_coding	0	3	2	2	2	1	0	0
ENSG00000053501	USE1	retained_intron	2	10	3	3	9	2	2	3
ENSG00000053524	MCF2L2	retained_intron	0	1	1	0	0	1	1	1
ENSG00000053747	LAMA3	protein_coding	1	7	5	18	6	3	5	3
ENSG00000053770	AP5M1	nonsense_mediated_decay	36	69	66	98	58	40	30	38
ENSG00000053900	ANAPC4	retained_intron	10	28	17	28	10	10	15	16
ENSG00000053918	KCNQ1	processed_transcript	10	13	16	6	10	9	4	7
ENSG00000054116	TRAPPC3	processed_transcript	37	48	35	58	25	17	25	18
ENSG00000054118	THRAP3	processed_transcript	85	111	100	141	126	71	59	62
ENSG00000054148	PHPT1	processed_transcript	41	62	59	68	81	37	49	65
ENSG00000054179	ENTPD2	processed_transcript	0	0	0	0	0	1	1	1
ENSG00000054219	LY75	processed_transcript	19	12	12	6	7	3	12	2
ENSG00000054267	ARID4B	retained_intron	46	60	50	67	57	32	32	27
ENSG00000054277	OPN3	processed_transcript	34	51	37	53	22	23	22	23
ENSG00000054282	SDCCAG8	processed_transcript	20	40	37	35	35	15	15	17
ENSG00000054356	PTPRN	retained_intron	2	1	0	1	1	2	2	1
ENSG00000054392	HHAT	protein_coding	9	26	18	21	20	21	16	9
ENSG00000054523	KIF1B	retained_intron	197	310	226	384	306	151	130	178
ENSG00000054598	FOXC1	protein_coding	0	2	2	4	3	1	2	1
ENSG00000054611	TBC1D22A	protein_coding	37	33	31	41	19	15	12	18
ENSG00000054654	SYNE2	retained_intron	4	15	4	8	13	3	7	15
ENSG00000054690	PLEKHH1	retained_intron	2	1	1	0	1	1	1	0
ENSG00000054793	ATP9A	processed_transcript	41	144	113	348	122	78	81	143
ENSG00000054796	SPO11	nonsense_mediated_decay	0	0	0	0	1	0	0	3
ENSG00000054803	CBLN4	protein_coding	1	0	0	0	1	1	5	0
ENSG00000054938	CHRDL2	protein_coding	0	1	0	0	0	0	4	0
ENSG00000054965	FAM168A	retained_intron	55	42	64	84	40	21	25	36
ENSG00000054967	RELT	retained_intron	38	46	43	48	41	32	20	14
ENSG00000054983	GALC	retained_intron	126	87	105	139	53	18	33	31
ENSG00000055044	NOP58	processed_transcript	9	18	21	44	17	11	11	15
ENSG00000055070	SZRD1	processed_transcript	77	72	67	94	84	46	71	54
ENSG00000055118	KCNH2	protein_coding	0	3	1	4	1	1	3	4
ENSG00000055130	CUL1	protein_coding	33	36	35	61	50	22	30	31
ENSG00000055147	FAM114A2	protein_coding	10	31	23	27	35	17	25	31
ENSG00000055163	CYFIP2	retained_intron	29	39	30	66	61	26	45	80
ENSG00000055208	TAB2	processed_transcript	102	132	116	148	169	107	62	93
ENSG00000055211	GINM1	protein_coding	33	39	71	76	27	19	22	22
ENSG00000055332	EIF2AK2	protein_coding	57	79	89	134	93	57	61	70
ENSG00000055483	USP36	protein_coding	28	30	33	63	49	34	46	38
ENSG00000055609	MLL3	protein_coding	148	198	189	314	160	131	88	115
ENSG00000055732	MCOLN3	processed_transcript	68	82	59	84	75	59	51	62
ENSG00000055813	CCDC85A	protein_coding	0	1	0	5	2	2	3	2
ENSG00000055917	PUM2	protein_coding	119	139	142	163	91	57	65	72
ENSG00000055950	MRPL43	retained_intron	29	23	16	25	32	15	6	18
ENSG00000055955	ITIH4	retained_intron	0	0	1	3	0	0	0	0
ENSG00000055957	ITIH1	retained_intron	0	0	0	0	0	1	1	1
ENSG00000056050	C4orf27	retained_intron	4	5	5	6	3	3	2	6
ENSG00000056097	ZFR	retained_intron	67	99	99	145	120	60	48	55
ENSG00000056277	ZNF280C	protein_coding	4	2	4	10	10	3	3	1
ENSG00000056291	NPFFR2	processed_transcript	0	0	0	1	0	0	1	0
ENSG00000056487	PHF21B	retained_intron	0	0	0	1	0	0	1	0
ENSG00000056558	TRAF1	protein_coding	22	22	20	30	88	9	25	30
ENSG00000056586	RC3H2	protein_coding	59	69	69	107	56	31	38	50
ENSG00000056661	PCGF2	protein_coding	4	8	2	6	6	2	3	5
ENSG00000056736	IL17RB	protein_coding	0	0	1	0	0	0	0	0
ENSG00000056972	TRAF3IP2	retained_intron	7	7	9	21	20	7	9	14
ENSG00000056998	GYG2	protein_coding	0	1	0	2	0	0	1	0
ENSG00000057019	DCBLD2	protein_coding	32	31	38	32	23	15	16	28
ENSG00000057149	SERPINB3	protein_coding	0	0	0	0	0	0	0	0
ENSG00000057252	SOAT1	protein_coding	249	379	328	664	269	209	291	304
ENSG00000057294	PKP2	processed_transcript	0	0	0	0	1	0	2	0
ENSG00000057468	MSH4	protein_coding	0	0	2	0	1	0	1	1
ENSG00000057593	F7	processed_transcript	0	0	0	1	0	1	1	0
ENSG00000057608	GDI2	protein_coding	217	291	262	372	237	153	174	165
ENSG00000057657	PRDM1	protein_coding	39	39	53	79	56	22	29	52
ENSG00000057663	ATG5	processed_transcript	20	38	36	65	25	25	35	25
ENSG00000057704	TMCC3	processed_transcript	6	17	6	17	24	5	15	15
ENSG00000057757	PITHD1	protein_coding	45	47	64	95	42	17	30	43
ENSG00000057935	MTA3	retained_intron	14	10	12	23	14	11	14	13
ENSG00000058056	USP13	protein_coding	8	11	12	19	7	4	9	2
ENSG00000058063	ATP11B	processed_transcript	83	160	100	216	139	83	87	85
ENSG00000058085	LAMC2	processed_transcript	0	0	2	1	1	2	2	4
ENSG00000058091	CDK14	processed_transcript	39	22	15	32	50	18	29	24
ENSG00000058262	SEC61A1	processed_transcript	303	341	282	529	303	166	181	243
ENSG00000058272	PPP1R12A	protein_coding	85	126	80	150	98	53	58	58
ENSG00000058335	RASGRF1	processed_transcript	4	14	17	61	22	14	22	21
ENSG00000058404	CAMK2B	processed_transcript	11	46	11	20	25	40	12	18
ENSG00000058453	CROCC	processed_transcript	4	3	9	8	21	6	7	4
ENSG00000058600	POLR3E	retained_intron	8	12	8	9	15	10	11	3
ENSG00000058668	ATP2B4	nonsense_mediated_decay	124	127	190	420	72	51	105	99
ENSG00000058673	ZC3H11A	processed_transcript	63	80	89	114	77	39	40	48
ENSG00000058729	RIOK2	nonsense_mediated_decay	8	18	23	34	14	4	16	21
ENSG00000058799	YIPF1	processed_transcript	15	26	14	37	12	10	13	11
ENSG00000058804	TMEM48	processed_transcript	19	23	25	36	20	17	15	24
ENSG00000058866	DGKG	retained_intron	10	12	6	13	6	3	7	5
ENSG00000059122	FLYWCH1	protein_coding	20	27	22	19	7	14	17	8
ENSG00000059145	UNKL	processed_transcript	7	10	8	15	10	3	7	2
ENSG00000059377	TBXAS1	retained_intron	155	134	135	212	69	67	40	42
ENSG00000059378	PARP12	retained_intron	64	84	54	97	105	55	47	73
ENSG00000059573	ALDH18A1	processed_transcript	31	19	24	24	19	11	10	8
ENSG00000059588	TARBP1	processed_transcript	65	55	74	48	40	31	45	21
ENSG00000059691	PET112	protein_coding	24	30	17	44	19	9	22	20
ENSG00000059728	MXD1	processed_transcript	43	58	62	92	45	15	31	36
ENSG00000059758	CDK17	protein_coding	25	41	35	35	48	24	31	19
ENSG00000059769	DNAJC25	protein_coding	5	9	4	16	8	5	4	4
ENSG00000059804	SLC2A3	retained_intron	43	13	15	14	14	4	10	21
ENSG00000059915	PSD	processed_transcript	1	5	3	4	9	4	10	2
ENSG00000060069	CTDP1	processed_transcript	23	27	19	28	23	14	22	16
ENSG00000060138	YBX3	processed_transcript	23	37	38	63	34	32	29	25
ENSG00000060237	WNK1	retained_intron	254	374	329	537	471	237	207	222
ENSG00000060303	RPS17P5	processed_pseudogene	3	0	2	3	0	1	1	3
ENSG00000060339	CCAR1	retained_intron	33	45	49	73	50	34	29	30
ENSG00000060491	OGFR	protein_coding	45	48	50	59	53	22	32	35
ENSG00000060558	GNA15	retained_intron	23	33	42	52	31	24	16	27
ENSG00000060566	CREB3L3	retained_intron	0	0	0	1	1	1	0	1
ENSG00000060642	PIGV	protein_coding	21	11	17	29	11	8	7	4
ENSG00000060656	PTPRU	retained_intron	2	1	2	7	4	2	7	3
ENSG00000060688	SNRNP40	processed_transcript	12	13	15	13	14	11	7	13
ENSG00000060709	RIMBP2	retained_intron	0	0	0	0	1	0	0	1
ENSG00000060718	COL11A1	protein_coding	0	3	0	2	1	0	3	1
ENSG00000060749	QSER1	retained_intron	28	69	61	86	55	31	26	51
ENSG00000060762	MPC1	processed_transcript	41	69	63	42	51	30	28	31
ENSG00000060971	ACAA1	retained_intron	48	61	59	72	58	47	44	32
ENSG00000060982	BCAT1	processed_transcript	889	1186	1195	3286	1105	542	894	1262
ENSG00000061273	HDAC7	protein_coding	30	29	34	34	16	14	14	9
ENSG00000061337	LZTS1	protein_coding	0	1	1	1	2	0	2	0
ENSG00000061455	PRDM6	processed_transcript	0	5	5	15	3	1	1	0
ENSG00000061492	WNT8A	protein_coding	0	0	0	0	0	0	1	0
ENSG00000061656	SPAG4	protein_coding	4	10	5	6	10	3	25	13
ENSG00000061676	NCKAP1	retained_intron	63	141	81	164	164	66	103	126
ENSG00000061794	MRPS35	nonsense_mediated_decay	29	38	23	65	24	27	16	20
ENSG00000061918	GUCY1B3	protein_coding	3	8	12	7	1	2	1	4
ENSG00000061936	SFSWAP	retained_intron	22	30	13	17	30	19	17	7
ENSG00000061938	TNK2	protein_coding	23	18	27	14	119	52	74	53
ENSG00000061987	MON2	protein_coding	34	56	33	71	35	44	47	25
ENSG00000062038	CDH3	processed_transcript	0	0	0	0	2	0	5	1
ENSG00000062096	ARSF	protein_coding	0	0	1	0	0	0	0	0
ENSG00000062194	GPBP1	retained_intron	32	44	36	75	43	33	36	32
ENSG00000062282	DGAT2	retained_intron	8	9	3	5	7	1	3	6
ENSG00000062370	ZNF112	protein_coding	3	5	5	3	2	2	2	1
ENSG00000062485	CS	retained_intron	83	115	93	180	104	61	54	57
ENSG00000062524	LTK	retained_intron	0	1	2	2	13	34	68	22
ENSG00000062582	MRPS24	nonsense_mediated_decay	18	23	17	30	20	10	11	13
ENSG00000062598	ELMO2	processed_transcript	74	92	70	68	84	48	58	60
ENSG00000062650	WAPAL	processed_transcript	93	142	107	157	121	91	69	60
ENSG00000062716	VMP1	retained_intron	109	137	113	109	81	68	54	52
ENSG00000062725	APPBP2	protein_coding	38	48	55	80	41	22	30	28
ENSG00000062822	POLD1	retained_intron	13	15	13	10	15	12	7	7
ENSG00000063015	SEZ6	protein_coding	0	1	0	0	1	0	1	0
ENSG00000063046	EIF4B	retained_intron	111	136	126	206	79	61	65	68
ENSG00000063127	SLC6A16	protein_coding	1	4	2	7	6	7	0	0
ENSG00000063169	GLTSCR1	retained_intron	11	9	7	14	9	8	4	5
ENSG00000063176	SPHK2	retained_intron	4	6	10	28	11	11	14	17
ENSG00000063177	RPL18	retained_intron	61	40	54	74	34	6	35	38
ENSG00000063180	CA11	protein_coding	6	14	14	13	21	15	3	7
ENSG00000063241	ISOC2	retained_intron	26	30	13	20	14	12	5	9
ENSG00000063244	U2AF2	retained_intron	61	68	57	100	83	30	36	37
ENSG00000063245	EPN1	protein_coding	47	51	65	67	56	39	31	44
ENSG00000063322	MED29	protein_coding	16	25	24	42	36	11	13	24
ENSG00000063438	AHRR	retained_intron	3	5	9	15	4	6	1	3
ENSG00000063515	GSC2	protein_coding	0	0	0	0	0	1	0	0
ENSG00000063587	ZNF275	protein_coding	4	6	8	23	13	4	7	6
ENSG00000063601	MTMR1	retained_intron	91	158	118	176	152	103	77	73
ENSG00000063660	GPC1	processed_transcript	4	13	17	11	24	5	15	16
ENSG00000063761	ADCK1	retained_intron	12	8	10	18	6	1	3	3
ENSG00000063854	HAGH	retained_intron	27	25	26	40	24	27	27	17
ENSG00000063978	RNF4	nonsense_mediated_decay	37	57	42	115	76	24	41	50
ENSG00000064012	CASP8	protein_coding	23	39	29	19	24	12	19	12
ENSG00000064042	LIMCH1	processed_transcript	4	3	6	3	7	2	8	7
ENSG00000064102	ASUN	protein_coding	24	18	16	19	17	3	10	18
ENSG00000064115	TM7SF3	processed_transcript	81	119	101	88	72	47	65	87
ENSG00000064195	DLX3	protein_coding	0	4	0	0	1	3	1	0
ENSG00000064199	SPA17	processed_transcript	1	2	3	4	7	9	5	7
ENSG00000064201	TSPAN32	processed_transcript	0	10	5	2	4	11	3	2
ENSG00000064225	ST3GAL6	processed_transcript	52	71	61	68	55	29	39	23
ENSG00000064270	ATP2C2	retained_intron	0	1	0	1	0	0	5	1
ENSG00000064300	NGFR	protein_coding	0	1	1	0	2	0	3	1
ENSG00000064309	CDON	protein_coding	0	1	0	3	1	1	1	1
ENSG00000064313	TAF2	nonsense_mediated_decay	22	20	21	38	20	12	21	21
ENSG00000064393	HIPK2	protein_coding	180	306	261	591	184	139	130	173
ENSG00000064419	TNPO3	protein_coding	51	64	52	90	104	47	52	47
ENSG00000064490	RFXANK	protein_coding	8	11	13	11	10	1	7	7
ENSG00000064545	TMEM161A	retained_intron	5	4	17	3	4	3	6	7
ENSG00000064547	LPAR2	processed_transcript	14	13	9	11	20	15	9	5
ENSG00000064601	CTSA	processed_transcript	269	343	309	417	278	193	147	152
ENSG00000064607	SUGP2	protein_coding	22	45	47	47	44	20	24	22
ENSG00000064651	SLC12A2	retained_intron	17	17	21	18	17	7	9	7
ENSG00000064652	SNX24	processed_transcript	25	38	26	40	22	19	19	12
ENSG00000064655	EYA2	processed_transcript	1	1	2	7	1	2	8	3
ENSG00000064666	CNN2	retained_intron	61	33	46	44	44	20	22	30
ENSG00000064687	ABCA7	processed_transcript	28	22	34	58	111	24	169	128
ENSG00000064692	SNCAIP	retained_intron	0	4	3	4	3	0	2	1
ENSG00000064703	DDX20	retained_intron	17	16	22	35	10	9	21	10
ENSG00000064726	BTBD1	processed_transcript	108	161	113	214	149	97	90	97
ENSG00000064763	FAR2	protein_coding	6	3	6	5	2	5	2	4
ENSG00000064787	BCAS1	protein_coding	0	1	1	0	3	1	7	2
ENSG00000064835	POU1F1	protein_coding	0	0	0	0	0	0	1	0
ENSG00000064886	CHI3L2	processed_transcript	0	8	1	3	10	6	2	9
ENSG00000064932	SBNO2	protein_coding	38	27	33	43	46	21	28	32
ENSG00000064933	PMS1	protein_coding	11	10	8	26	9	6	2	2
ENSG00000064961	HMG20B	retained_intron	38	52	42	68	66	39	46	47
ENSG00000064989	CALCRL	processed_transcript	1	5	9	1	3	4	3	4
ENSG00000064995	TAF11	protein_coding	9	15	10	10	12	3	2	2
ENSG00000064999	ANKS1A	processed_transcript	50	51	55	63	45	25	34	27
ENSG00000065000	AP3D1	processed_transcript	154	189	144	248	244	122	129	150
ENSG00000065029	ZNF76	protein_coding	10	16	12	18	22	11	12	19
ENSG00000065054	SLC9A3R2	retained_intron	0	3	2	3	1	3	0	2
ENSG00000065057	NTHL1	TEC	1	1	3	2	3	1	1	1
ENSG00000065060	UHRF1BP1	protein_coding	155	140	119	235	178	96	184	167
ENSG00000065135	GNAI3	protein_coding	77	100	100	119	103	46	61	67
ENSG00000065150	IPO5	retained_intron	45	64	79	110	55	33	42	40
ENSG00000065154	OAT	processed_transcript	51	62	62	119	41	27	31	20
ENSG00000065183	WDR3	processed_transcript	13	12	23	35	13	1	11	12
ENSG00000065243	PKN2	processed_transcript	34	47	30	56	32	21	20	9
ENSG00000065268	WDR18	retained_intron	4	10	12	13	14	7	9	12
ENSG00000065308	TRAM2	protein_coding	31	22	31	33	11	12	15	14
ENSG00000065320	NTN1	protein_coding	0	4	1	1	3	1	4	5
ENSG00000065325	GLP2R	protein_coding	0	0	1	5	0	2	1	1
ENSG00000065328	MCM10	retained_intron	0	0	0	1	1	1	3	0
ENSG00000065357	DGKA	retained_intron	4	10	5	15	9	4	5	1
ENSG00000065361	ERBB3	retained_intron	0	2	0	0	0	1	1	0
ENSG00000065371	ROPN1	protein_coding	0	1	0	0	1	0	2	2
ENSG00000065413	ANKRD44	retained_intron	23	41	31	36	29	8	12	12
ENSG00000065427	KARS	retained_intron	50	60	59	94	110	49	49	91
ENSG00000065457	ADAT1	protein_coding	17	26	23	33	14	10	19	21
ENSG00000065485	PDIA5	nonsense_mediated_decay	3	1	7	9	1	5	2	5
ENSG00000065491	TBC1D22B	protein_coding	13	17	11	22	28	9	10	16
ENSG00000065518	NDUFB4	retained_intron	30	47	51	67	56	29	26	26
ENSG00000065526	SPEN	processed_transcript	155	151	130	247	170	107	114	127
ENSG00000065534	MYLK	retained_intron	11	8	5	21	13	6	10	10
ENSG00000065548	ZC3H15	protein_coding	25	57	31	69	51	27	33	44
ENSG00000065559	MAP2K4	retained_intron	28	54	52	52	47	24	19	27
ENSG00000065600	TMEM206	processed_transcript	41	56	72	107	33	17	25	51
ENSG00000065609	SNAP91	nonsense_mediated_decay	0	1	0	0	2	0	1	0
ENSG00000065613	SLK	processed_transcript	56	77	68	108	122	55	78	70
ENSG00000065615	CYB5R4	processed_transcript	30	48	52	95	29	31	39	46
ENSG00000065618	COL17A1	retained_intron	0	0	0	0	1	0	0	0
ENSG00000065621	GSTO2	retained_intron	1	0	1	0	2	0	6	1
ENSG00000065665	SEC61A2	processed_transcript	5	2	1	5	2	1	1	7
ENSG00000065675	PRKCQ	protein_coding	0	0	0	0	1	1	1	0
ENSG00000065717	TLE2	retained_intron	0	1	2	3	2	3	0	1
ENSG00000065802	ASB1	processed_transcript	23	65	30	34	24	41	41	31
ENSG00000065809	FAM107B	processed_transcript	117	140	116	231	200	82	114	177
ENSG00000065833	ME1	protein_coding	107	112	137	135	32	58	43	67
ENSG00000065882	TBC1D1	retained_intron	96	113	82	98	119	69	62	72
ENSG00000065883	CDK13	retained_intron	33	50	49	79	65	13	31	38
ENSG00000065911	MTHFD2	processed_transcript	47	74	73	98	66	53	47	61
ENSG00000065923	SLC9A7	processed_transcript	132	84	110	127	130	56	62	57
ENSG00000065970	FOXJ2	processed_transcript	28	33	26	57	32	21	28	31
ENSG00000065978	YBX1	processed_transcript	130	229	137	363	269	147	137	212
ENSG00000065989	PDE4A	retained_intron	34	48	37	72	46	37	24	39
ENSG00000066027	PPP2R5A	processed_transcript	9	13	16	20	30	8	10	27
ENSG00000066032	CTNNA2	retained_intron	1	1	0	3	0	0	2	4
ENSG00000066044	ELAVL1	retained_intron	70	76	54	90	72	37	34	52
ENSG00000066056	TIE1	processed_transcript	43	52	18	69	91	60	29	25
ENSG00000066084	DIP2B	nonsense_mediated_decay	73	106	87	168	115	52	55	72
ENSG00000066117	SMARCD1	processed_transcript	40	35	30	43	46	23	24	35
ENSG00000066135	KDM4A	processed_transcript	30	38	40	57	33	24	34	23
ENSG00000066136	NFYC	retained_intron	21	26	42	30	19	14	24	20
ENSG00000066185	ZMYND12	processed_transcript	1	1	5	1	1	0	3	0
ENSG00000066230	SLC9A3	retained_intron	1	1	4	1	2	1	2	1
ENSG00000066248	NGEF	protein_coding	0	0	0	3	1	0	0	1
ENSG00000066279	ASPM	protein_coding	0	5	5	3	0	1	1	0
ENSG00000066294	CD84	protein_coding	1480	1750	1760	2745	1177	898	694	894
ENSG00000066322	ELOVL1	processed_transcript	118	130	97	142	118	73	58	80
ENSG00000066336	SPI1	protein_coding	288	306	284	548	382	203	202	234
ENSG00000066379	ZNRD1	processed_transcript	2	2	4	18	6	7	10	8
ENSG00000066382	MPPED2	protein_coding	1	3	2	1	2	3	1	1
ENSG00000066405	CLDN18	nonsense_mediated_decay	0	0	0	0	0	0	0	0
ENSG00000066422	ZBTB11	protein_coding	24	34	32	36	33	18	13	13
ENSG00000066427	ATXN3	retained_intron	11	39	25	47	33	29	22	13
ENSG00000066455	GOLGA5	protein_coding	46	65	36	62	56	37	35	29
ENSG00000066468	FGFR2	processed_transcript	0	0	0	1	1	0	1	1
ENSG00000066557	LRRC40	protein_coding	12	16	13	16	9	6	6	5
ENSG00000066583	ISOC1	protein_coding	8	13	8	30	18	12	12	13
ENSG00000066629	EML1	retained_intron	1	1	0	3	1	0	3	2
ENSG00000066651	TRMT11	nonsense_mediated_decay	8	7	5	5	7	1	8	3
ENSG00000066654	THUMPD1	retained_intron	29	71	49	63	45	30	37	33
ENSG00000066697	MSANTD3	processed_transcript	28	32	35	73	92	31	52	78
ENSG00000066735	KIF26A	protein_coding	2	0	4	4	5	2	5	6
ENSG00000066739	ATG2B	processed_transcript	43	54	62	77	34	28	40	24
ENSG00000066777	ARFGEF1	protein_coding	71	116	88	139	118	75	83	79
ENSG00000066813	ACSM2B	processed_transcript	0	0	0	1	0	0	1	1
ENSG00000066827	ZFAT	protein_coding	4	9	6	7	15	5	7	4
ENSG00000066855	MTFR1	processed_transcript	8	8	9	14	9	7	4	5
ENSG00000066923	STAG3	retained_intron	4	2	5	0	3	3	3	0
ENSG00000066926	FECH	retained_intron	32	44	54	85	30	24	23	19
ENSG00000066933	MYO9A	protein_coding	42	52	37	55	42	30	42	25
ENSG00000067048	DDX3Y	processed_transcript	16	17	70	37	15	7	36	10
ENSG00000067057	PFKP	protein_coding	42	36	19	47	47	21	21	18
ENSG00000067064	IDI1	processed_transcript	51	79	38	117	43	38	54	39
ENSG00000067066	SP100	retained_intron	36	50	65	72	61	31	74	37
ENSG00000067082	KLF6	processed_transcript	213	233	264	284	310	125	172	199
ENSG00000067113	PPAP2A	processed_transcript	3	0	4	1	1	1	2	6
ENSG00000067141	NEO1	retained_intron	3	8	3	5	6	4	2	1
ENSG00000067167	TRAM1	protein_coding	245	270	275	350	190	122	148	168
ENSG00000067177	PHKA1	protein_coding	20	37	25	45	29	16	10	29
ENSG00000067182	TNFRSF1A	processed_transcript	106	100	114	93	48	33	34	35
ENSG00000067191	CACNB1	processed_transcript	3	0	1	1	1	3	5	1
ENSG00000067208	EVI5	processed_transcript	31	56	53	100	27	27	17	43
ENSG00000067221	STOML1	retained_intron	5	4	2	7	2	1	3	3
ENSG00000067225	PKM	protein_coding	1312	1239	1147	2214	1203	592	745	906
ENSG00000067248	DHX29	protein_coding	30	47	41	68	46	26	25	20
ENSG00000067334	DNTTIP2	protein_coding	28	54	40	75	52	18	35	23
ENSG00000067365	METTL22	retained_intron	7	28	4	8	11	13	7	6
ENSG00000067369	TP53BP1	processed_transcript	29	40	41	53	10	11	15	25
ENSG00000067445	TRO	retained_intron	2	9	2	11	0	7	16	6
ENSG00000067533	RRP15	processed_transcript	11	13	11	15	17	7	11	7
ENSG00000067560	RHOA	processed_transcript	347	465	365	659	338	205	260	309
ENSG00000067596	DHX8	protein_coding	60	60	74	105	83	38	46	37
ENSG00000067601	PMS2P4	processed_transcript	1	2	1	4	1	1	0	2
ENSG00000067606	PRKCZ	processed_transcript	2	0	5	3	9	9	26	13
ENSG00000067646	ZFY	processed_transcript	3	4	20	6	8	4	7	2
ENSG00000067704	IARS2	processed_transcript	133	154	165	231	110	63	91	86
ENSG00000067715	SYT1	protein_coding	7	5	10	9	0	0	2	4
ENSG00000067798	NAV3	retained_intron	0	0	0	0	2	0	1	4
ENSG00000067829	IDH3G	processed_transcript	32	55	38	63	77	45	37	42
ENSG00000067836	ROGDI	retained_intron	3	10	3	16	6	7	8	4
ENSG00000067840	PDZD4	processed_transcript	0	0	1	0	2	3	2	2
ENSG00000067842	ATP2B3	processed_transcript	3	1	2	6	4	2	6	1
ENSG00000067900	ROCK1	retained_intron	160	217	144	207	194	160	116	102
ENSG00000067955	CBFB	processed_transcript	42	42	55	80	58	33	45	49
ENSG00000067992	PDK3	processed_transcript	29	36	41	52	29	18	10	25
ENSG00000068001	HYAL2	protein_coding	68	23	54	49	14	19	18	13
ENSG00000068024	HDAC4	protein_coding	16	52	32	66	48	30	31	33
ENSG00000068028	RASSF1	retained_intron	15	10	17	28	9	8	9	4
ENSG00000068078	FGFR3	retained_intron	0	5	2	2	5	2	6	7
ENSG00000068079	IFI35	retained_intron	15	11	11	16	22	6	27	20
ENSG00000068097	HEATR6	processed_transcript	19	18	9	30	25	12	8	12
ENSG00000068120	COASY	retained_intron	47	62	35	89	47	32	26	37
ENSG00000068137	PLEKHH3	protein_coding	8	1	4	9	9	3	5	5
ENSG00000068305	MEF2A	retained_intron	68	165	93	143	198	133	96	80
ENSG00000068308	OTUD5	processed_transcript	26	37	21	62	30	26	14	25
ENSG00000068323	TFE3	processed_transcript	108	103	84	160	99	43	71	103
ENSG00000068354	TBC1D25	protein_coding	17	17	19	15	23	10	13	15
ENSG00000068366	ACSL4	processed_transcript	219	201	223	337	166	85	101	154
ENSG00000068383	INPP5A	protein_coding	6	10	5	21	5	4	11	9
ENSG00000068394	GPKOW	protein_coding	7	4	5	14	16	6	11	7
ENSG00000068400	GRIPAP1	processed_transcript	29	42	34	38	49	37	19	21
ENSG00000068438	FTSJ1	processed_transcript	11	18	11	19	18	4	5	8
ENSG00000068489	PRR11	protein_coding	7	9	7	6	8	4	0	5
ENSG00000068615	REEP1	processed_transcript	4	23	12	17	6	7	12	4
ENSG00000068650	ATP11A	retained_intron	131	192	146	162	130	85	89	108
ENSG00000068654	POLR1A	nonsense_mediated_decay	62	95	73	134	96	72	51	80
ENSG00000068697	LAPTM4A	retained_intron	269	273	378	424	211	119	142	203
ENSG00000068724	TTC7A	processed_transcript	35	43	42	69	54	37	21	29
ENSG00000068745	IP6K2	processed_transcript	18	22	20	36	15	12	14	20
ENSG00000068781	STON1-GTF2A1L	processed_transcript	0	1	1	1	3	1	4	3
ENSG00000068784	SRBD1	processed_transcript	18	22	13	16	20	9	13	13
ENSG00000068793	CYFIP1	protein_coding	651	708	664	994	667	337	330	315
ENSG00000068796	KIF2A	retained_intron	56	60	45	78	90	43	46	46
ENSG00000068831	RASGRP2	protein_coding	0	5	0	0	2	0	1	0
ENSG00000068878	PSME4	processed_transcript	85	136	126	177	92	56	80	75
ENSG00000068885	IFT80	processed_transcript	4	7	4	7	4	3	5	1
ENSG00000068903	SIRT2	processed_transcript	31	32	35	51	27	18	13	24
ENSG00000068912	ERLEC1	protein_coding	41	54	71	62	39	18	24	19
ENSG00000068971	PPP2R5B	retained_intron	5	2	6	9	10	4	7	4
ENSG00000068976	PYGM	processed_transcript	0	1	1	1	0	1	1	0
ENSG00000069011	PITX1	protein_coding	0	2	2	2	2	1	2	1
ENSG00000069018	TRPC7	protein_coding	0	0	0	0	3	0	1	0
ENSG00000069020	MAST4	protein_coding	6	17	17	13	5	6	7	9
ENSG00000069122	GPR116	processed_transcript	0	0	1	0	1	1	0	0
ENSG00000069188	SDK2	processed_transcript	0	0	1	4	2	1	4	2
ENSG00000069248	NUP133	protein_coding	19	68	31	51	19	16	22	16
ENSG00000069275	NUCKS1	processed_transcript	149	189	166	208	118	86	84	92
ENSG00000069329	VPS35	retained_intron	115	159	144	220	114	70	78	78
ENSG00000069345	DNAJA2	protein_coding	30	53	56	72	60	46	41	35
ENSG00000069399	BCL3	retained_intron	11	14	16	20	10	10	5	13
ENSG00000069424	KCNAB2	retained_intron	266	391	276	585	441	270	178	273
ENSG00000069431	ABCC9	protein_coding	0	0	0	0	1	0	1	0
ENSG00000069482	GAL	protein_coding	413	574	421	1177	1611	459	819	1153
ENSG00000069493	CLEC2D	protein_coding	4	9	7	2	0	3	2	1
ENSG00000069509	FUNDC1	processed_transcript	6	9	6	10	8	3	3	7
ENSG00000069535	MAOB	processed_transcript	0	0	0	1	0	0	0	0
ENSG00000069667	RORA	processed_transcript	17	19	8	14	22	14	15	17
ENSG00000069696	DRD4	processed_transcript	0	0	0	2	0	0	0	1
ENSG00000069702	TGFBR3	processed_transcript	1	0	0	1	0	1	0	1
ENSG00000069712	KIAA1107	protein_coding	3	9	15	20	14	11	9	14
ENSG00000069764	PLA2G10	nonsense_mediated_decay	0	0	0	1	0	0	0	1
ENSG00000069812	HES2	protein_coding	42	83	55	182	94	55	99	71
ENSG00000069849	ATP1B3	retained_intron	157	158	160	225	123	85	87	93
ENSG00000069869	NEDD4	processed_transcript	6	8	5	7	3	4	2	0
ENSG00000069943	PIGB	retained_intron	13	9	12	6	7	8	2	5
ENSG00000069956	MAPK6	processed_transcript	44	60	52	96	71	36	36	66
ENSG00000069966	GNB5	protein_coding	9	11	8	29	15	11	15	10
ENSG00000069974	RAB27A	processed_transcript	31	24	30	36	31	13	12	21
ENSG00000069998	CECR5	processed_transcript	17	14	21	29	14	12	8	10
ENSG00000070010	UFD1L	protein_coding	15	25	29	32	29	15	20	17
ENSG00000070018	LRP6	protein_coding	7	4	12	34	4	1	13	8
ENSG00000070019	GUCY2C	retained_intron	0	0	0	0	1	0	1	0
ENSG00000070047	PHRF1	retained_intron	43	28	28	29	43	17	23	41
ENSG00000070061	IKBKAP	processed_transcript	32	23	29	48	21	11	14	13
ENSG00000070081	NUCB2	processed_transcript	15	12	20	36	6	2	9	11
ENSG00000070087	PFN2	protein_coding	0	2	1	2	0	1	2	0
ENSG00000070159	PTPN3	processed_transcript	1	0	0	3	5	3	7	9
ENSG00000070182	SPTB	retained_intron	1	0	3	1	2	0	10	4
ENSG00000070190	DAPP1	retained_intron	17	19	23	20	22	14	13	4
ENSG00000070193	FGF10	protein_coding	0	0	0	0	0	0	1	0
ENSG00000070214	SLC44A1	protein_coding	138	196	161	399	146	109	100	147
ENSG00000070269	TMEM260	protein_coding	10	17	19	21	14	10	17	12
ENSG00000070366	SMG6	protein_coding	47	33	37	56	43	30	16	32
ENSG00000070367	EXOC5	protein_coding	66	108	84	148	86	44	66	75
ENSG00000070371	CLTCL1	protein_coding	3	1	2	12	2	2	4	5
ENSG00000070388	FGF22	protein_coding	3	2	4	1	4	0	10	2
ENSG00000070404	FSTL3	processed_transcript	0	3	0	6	1	1	2	0
ENSG00000070413	DGCR2	processed_transcript	70	60	76	118	70	38	30	41
ENSG00000070423	RNF126	retained_intron	8	13	2	17	8	8	6	4
ENSG00000070444	MNT	protein_coding	30	39	46	42	57	24	23	13
ENSG00000070476	ZXDC	protein_coding	28	33	27	42	17	17	16	10
ENSG00000070495	JMJD6	retained_intron	5	25	16	18	13	5	13	14
ENSG00000070501	POLB	retained_intron	5	10	4	3	2	4	1	2
ENSG00000070526	ST6GALNAC1	protein_coding	0	0	0	0	0	0	2	0
ENSG00000070540	WIPI1	processed_transcript	24	59	54	90	45	25	24	43
ENSG00000070601	FRMPD1	protein_coding	1	0	0	0	1	1	2	2
ENSG00000070610	GBA2	processed_transcript	19	26	16	25	22	18	17	9
ENSG00000070614	NDST1	processed_transcript	120	108	91	147	112	56	69	82
ENSG00000070669	ASNS	protein_coding	0	2	1	4	3	4	2	5
ENSG00000070718	AP3M2	nonsense_mediated_decay	6	11	8	29	10	7	8	10
ENSG00000070729	CNGB1	retained_intron	5	9	2	8	23	9	4	11
ENSG00000070731	ST6GALNAC2	retained_intron	13	26	6	18	20	23	4	7
ENSG00000070748	CHAT	processed_transcript	0	0	0	0	2	0	1	0
ENSG00000070756	PABPC1	protein_coding	268	382	321	602	299	192	229	273
ENSG00000070759	TESK2	protein_coding	8	5	2	21	14	11	7	5
ENSG00000070761	C16orf80	retained_intron	12	9	12	15	12	5	8	4
ENSG00000070770	CSNK2A2	protein_coding	52	68	52	135	95	42	61	73
ENSG00000070778	PTPN21	processed_transcript	4	4	8	7	6	5	10	8
ENSG00000070785	EIF2B3	processed_transcript	8	26	10	28	18	9	10	12
ENSG00000070808	CAMK2A	processed_transcript	0	2	1	1	0	0	0	0
ENSG00000070814	TCOF1	retained_intron	15	13	17	19	17	8	15	16
ENSG00000070831	CDC42	protein_coding	122	173	180	237	167	109	112	89
ENSG00000070882	OSBPL3	protein_coding	74	67	73	122	57	33	50	61
ENSG00000070886	EPHA8	protein_coding	0	0	0	1	0	1	0	3
ENSG00000070915	SLC12A3	processed_transcript	0	0	0	0	2	1	1	0
ENSG00000070950	RAD18	retained_intron	5	3	7	8	6	2	2	2
ENSG00000070961	ATP2B1	protein_coding	94	108	102	64	30	38	21	18
ENSG00000070985	TRPM5	protein_coding	0	0	1	1	0	2	3	0
ENSG00000071051	NCK2	protein_coding	20	24	14	52	47	18	56	58
ENSG00000071054	MAP4K4	retained_intron	130	204	148	252	265	162	169	191
ENSG00000071073	MGAT4A	processed_transcript	35	59	67	98	15	15	7	27
ENSG00000071082	RPL31	protein_coding	44	40	31	65	48	30	23	22
ENSG00000071127	WDR1	retained_intron	271	390	297	456	448	199	258	322
ENSG00000071189	SNX13	processed_transcript	77	66	62	78	52	29	38	35
ENSG00000071203	MS4A12	protein_coding	0	0	0	0	1	0	0	3
ENSG00000071205	ARHGAP10	processed_transcript	31	61	53	77	67	34	34	46
ENSG00000071242	RPS6KA2	protein_coding	93	104	123	295	105	53	53	95
ENSG00000071243	ING3	retained_intron	15	14	13	5	6	4	8	6
ENSG00000071246	VASH1	protein_coding	25	51	28	90	22	33	19	21
ENSG00000071282	LMCD1	protein_coding	0	0	0	1	1	0	0	0
ENSG00000071462	WBSCR22	retained_intron	17	9	23	18	11	1	14	10
ENSG00000071537	SEL1L	protein_coding	319	383	386	574	274	194	191	258
ENSG00000071539	TRIP13	processed_transcript	1	0	0	5	0	0	2	1
ENSG00000071553	ATP6AP1	processed_transcript	727	674	715	1073	626	426	405	506
ENSG00000071564	TCF3	protein_coding	13	17	21	45	20	15	23	21
ENSG00000071575	TRIB2	protein_coding	0	3	0	6	2	1	8	0
ENSG00000071626	DAZAP1	protein_coding	48	50	43	48	92	58	43	65
ENSG00000071655	MBD3	processed_transcript	20	15	19	29	18	10	15	18
ENSG00000071794	HLTF	processed_transcript	22	35	35	32	19	18	14	21
ENSG00000071859	FAM50A	retained_intron	39	53	22	73	54	26	36	35
ENSG00000071889	FAM3A	nonsense_mediated_decay	12	13	9	34	24	15	7	20
ENSG00000071894	CPSF1	protein_coding	23	39	16	22	47	27	18	18
ENSG00000071909	MYO3B	processed_transcript	0	0	0	3	0	1	2	0
ENSG00000071967	CYBRD1	protein_coding	48	59	79	121	30	32	34	32
ENSG00000071991	CDH19	protein_coding	0	0	0	2	0	0	0	0
ENSG00000071994	PDCD2	nonsense_mediated_decay	10	14	14	17	20	12	10	9
ENSG00000072041	SLC6A15	protein_coding	0	1	1	1	0	0	2	0
ENSG00000072042	RDH11	retained_intron	72	77	112	156	68	53	49	51
ENSG00000072062	PRKACA	protein_coding	107	142	123	157	161	80	73	98
ENSG00000072071	LPHN1	retained_intron	4	3	5	5	6	3	3	7
ENSG00000072080	SPP2	processed_transcript	0	0	0	0	0	0	1	0
ENSG00000072110	ACTN1	processed_transcript	422	521	379	801	769	365	217	298
ENSG00000072121	ZFYVE26	retained_intron	173	259	164	352	232	138	111	143
ENSG00000072133	RPS6KA6	processed_transcript	0	1	0	1	0	0	0	0
ENSG00000072134	EPN2	retained_intron	26	35	22	67	51	32	28	31
ENSG00000072135	PTPN18	retained_intron	39	53	58	85	55	46	33	33
ENSG00000072163	LIMS2	processed_transcript	1	1	1	0	1	0	0	5
ENSG00000072182	ASIC4	processed_transcript	0	1	2	8	7	1	7	4
ENSG00000072195	SPEG	retained_intron	34	50	65	68	24	48	36	33
ENSG00000072201	LNX1	processed_transcript	1	1	8	11	7	0	5	12
ENSG00000072210	ALDH3A2	retained_intron	116	144	107	242	101	84	71	112
ENSG00000072274	TFRC	processed_transcript	3130	3664	3273	6531	3536	1736	2876	2178
ENSG00000072310	SREBF1	retained_intron	84	65	62	46	67	51	86	48
ENSG00000072315	TRPC5	protein_coding	1	0	0	0	1	1	0	0
ENSG00000072364	AFF4	protein_coding	251	348	269	410	425	208	222	249
ENSG00000072401	UBE2D1	processed_transcript	20	46	44	77	31	26	31	32
ENSG00000072415	MPP5	protein_coding	27	29	38	53	12	23	19	28
ENSG00000072422	RHOBTB1	processed_transcript	11	11	12	24	5	3	3	5
ENSG00000072444	ASAH2C	protein_coding	0	0	0	0	0	0	0	0
ENSG00000072501	SMC1A	protein_coding	160	215	168	190	151	154	147	94
ENSG00000072506	HSD17B10	processed_transcript	9	4	11	14	8	2	4	10
ENSG00000072518	MARK2	retained_intron	57	62	54	57	36	22	26	25
ENSG00000072571	HMMR	retained_intron	0	0	1	1	2	1	0	0
ENSG00000072609	CHFR	processed_transcript	34	42	43	42	33	31	21	19
ENSG00000072657	TRHDE	retained_intron	1	1	2	0	0	1	1	1
ENSG00000072682	P4HA2	processed_transcript	28	30	49	100	32	14	21	32
ENSG00000072694	FCGR2B	retained_intron	72	55	90	175	17	11	30	42
ENSG00000072736	NFATC3	protein_coding	49	102	41	100	127	73	57	89
ENSG00000072756	TRNT1	retained_intron	4	14	10	17	8	9	5	6
ENSG00000072778	ACADVL	retained_intron	111	124	125	266	206	88	89	73
ENSG00000072786	STK10	processed_transcript	173	167	148	260	290	108	123	104
ENSG00000072803	FBXW11	processed_transcript	46	100	49	95	59	50	42	58
ENSG00000072818	ACAP1	protein_coding	2	3	1	1	4	9	1	0
ENSG00000072832	CRMP1	protein_coding	0	1	1	1	1	0	3	5
ENSG00000072840	EVC	processed_transcript	16	10	16	40	19	9	15	19
ENSG00000072849	DERL2	processed_transcript	40	22	25	44	26	19	8	17
ENSG00000072858	SIDT1	retained_intron	0	2	2	3	3	5	4	0
ENSG00000072864	NDE1	processed_transcript	109	193	99	91	90	115	145	66
ENSG00000072952	MRVI1	nonsense_mediated_decay	1	0	0	3	4	0	0	0
ENSG00000072954	TMEM38A	protein_coding	0	1	2	0	0	4	2	0
ENSG00000072958	AP1M1	retained_intron	45	40	54	82	40	26	32	36
ENSG00000073008	PVR	protein_coding	27	17	25	28	27	12	13	25
ENSG00000073009	IKBKG	retained_intron	13	15	31	29	18	11	18	9
ENSG00000073050	XRCC1	retained_intron	6	9	10	11	10	4	5	8
ENSG00000073060	SCARB1	processed_transcript	107	178	137	359	146	120	84	153
ENSG00000073067	CYP2W1	protein_coding	0	1	0	0	3	1	1	1
ENSG00000073111	MCM2	processed_transcript	5	7	7	17	10	3	7	7
ENSG00000073146	MOV10L1	protein_coding	0	0	3	3	3	3	8	1
ENSG00000073150	PANX2	nonsense_mediated_decay	0	4	6	3	7	3	8	4
ENSG00000073169	SELO	processed_transcript	12	18	24	27	10	7	8	10
ENSG00000073282	TP63	protein_coding	0	0	0	1	2	2	0	2
ENSG00000073331	ALPK1	retained_intron	46	80	52	45	39	49	28	25
ENSG00000073350	LLGL2	retained_intron	3	5	6	4	7	3	5	2
ENSG00000073417	PDE8A	retained_intron	43	86	102	210	112	41	96	91
ENSG00000073464	CLCN4	protein_coding	0	0	0	2	3	0	2	2
ENSG00000073536	NLE1	nonsense_mediated_decay	4	2	6	3	4	2	3	4
ENSG00000073578	SDHA	processed_transcript	64	102	67	133	99	59	50	57
ENSG00000073584	SMARCE1	protein_coding	16	16	21	9	12	14	7	10
ENSG00000073598	FNDC8	protein_coding	1	0	0	1	0	0	0	0
ENSG00000073605	GSDMB	retained_intron	0	0	0	1	100	47	12	31
ENSG00000073614	KDM5A	protein_coding	87	106	111	194	65	61	52	49
ENSG00000073670	ADAM11	retained_intron	34	57	83	21	20	34	60	16
ENSG00000073711	PPP2R3A	processed_transcript	36	69	43	92	121	37	45	44
ENSG00000073712	FERMT2	nonsense_mediated_decay	7	0	5	4	4	2	2	4
ENSG00000073734	ABCB11	retained_intron	0	0	0	0	2	0	0	0
ENSG00000073737	DHRS9	protein_coding	39	61	35	43	37	23	16	34
ENSG00000073754	CD5L	processed_transcript	0	0	1	2	1	0	0	0
ENSG00000073756	PTGS2	processed_transcript	4	1	7	1	6	4	4	2
ENSG00000073792	IGF2BP2	processed_transcript	5	16	9	22	12	8	7	8
ENSG00000073803	MAP3K13	protein_coding	4	7	4	12	11	5	11	12
ENSG00000073849	ST6GAL1	retained_intron	59	119	62	100	61	60	46	22
ENSG00000073861	TBX21	retained_intron	6	3	4	2	22	4	15	6
ENSG00000073905	VDAC1P1	processed_pseudogene	43	44	41	82	61	22	35	34
ENSG00000073910	FRY	protein_coding	13	22	16	40	18	15	12	17
ENSG00000073921	PICALM	processed_transcript	213	286	248	405	196	123	172	205
ENSG00000073969	NSF	protein_coding	93	126	98	182	102	67	54	73
ENSG00000074047	GLI2	nonsense_mediated_decay	0	1	0	2	6	2	6	5
ENSG00000074054	CLASP1	retained_intron	59	61	72	115	63	42	42	46
ENSG00000074071	MRPS34	retained_intron	26	15	18	14	19	13	24	13
ENSG00000074181	NOTCH3	retained_intron	65	52	80	110	23	30	21	28
ENSG00000074201	CLNS1A	retained_intron	19	21	20	23	17	8	10	14
ENSG00000074211	PPP2R2C	processed_transcript	0	0	1	0	3	2	7	1
ENSG00000074219	TEAD2	retained_intron	0	1	10	5	8	4	3	1
ENSG00000074266	EED	retained_intron	16	14	18	27	23	12	15	9
ENSG00000074276	CDHR2	retained_intron	1	0	1	1	3	0	6	3
ENSG00000074317	SNCB	retained_intron	0	0	0	1	0	1	1	2
ENSG00000074319	TSG101	processed_transcript	37	37	33	61	31	25	12	26
ENSG00000074356	C17orf85	processed_transcript	14	21	21	34	17	22	19	11
ENSG00000074370	ATP2A3	retained_intron	99	60	52	113	61	38	36	41
ENSG00000074410	CA12	retained_intron	1	0	0	1	1	1	1	0
ENSG00000074416	MGLL	protein_coding	265	380	340	570	700	287	319	420
ENSG00000074527	NTN4	protein_coding	0	1	0	0	0	0	0	2
ENSG00000074582	BCS1L	protein_coding	7	8	4	7	5	1	11	8
ENSG00000074590	NUAK1	protein_coding	1	2	7	16	5	3	18	10
ENSG00000074603	DPP8	protein_coding	66	101	80	87	52	49	71	52
ENSG00000074621	SLC24A1	protein_coding	9	17	9	8	7	6	4	4
ENSG00000074657	ZNF532	retained_intron	5	20	9	21	28	15	13	16
ENSG00000074660	SCARF1	retained_intron	38	17	24	24	2	1	5	3
ENSG00000074695	LMAN1	retained_intron	108	109	115	167	88	54	61	50
ENSG00000074696	PTPLAD1	processed_transcript	90	98	103	215	81	41	41	81
ENSG00000074706	IPCEF1	protein_coding	1	3	1	1	0	1	1	0
ENSG00000074755	ZZEF1	processed_transcript	226	217	195	484	238	114	136	150
ENSG00000074771	NOX3	protein_coding	0	0	0	1	0	0	0	1
ENSG00000074800	ENO1	protein_coding	533	455	495	748	412	184	292	390
ENSG00000074803	SLC12A1	protein_coding	0	2	1	0	1	0	5	0
ENSG00000074842	C19orf10	retained_intron	92	59	87	97	49	17	47	42
ENSG00000074855	ANO8	retained_intron	12	9	9	15	2	3	10	7
ENSG00000074935	TUBE1	retained_intron	2	2	0	0	2	1	1	0
ENSG00000074964	ARHGEF10L	processed_transcript	55	57	58	81	23	21	30	25
ENSG00000074966	TXK	protein_coding	6	1	0	14	0	2	2	3
ENSG00000075035	WSCD2	retained_intron	0	0	0	3	3	1	10	4
ENSG00000075043	KCNQ2	protein_coding	2	1	1	0	3	3	3	2
ENSG00000075073	TACR2	protein_coding	0	0	0	0	1	0	0	0
ENSG00000075089	ACTR6	protein_coding	8	10	16	29	7	3	11	8
ENSG00000075131	TIPIN	processed_transcript	1	3	1	5	1	2	0	4
ENSG00000075142	SRI	retained_intron	36	28	39	59	24	20	18	18
ENSG00000075151	EIF4G3	processed_transcript	124	161	128	192	139	68	81	87
ENSG00000075188	NUP37	protein_coding	2	11	12	8	5	0	3	4
ENSG00000075213	SEMA3A	processed_transcript	14	12	16	4	1	0	2	3
ENSG00000075218	GTSE1	retained_intron	0	1	1	1	0	1	0	1
ENSG00000075223	SEMA3C	processed_transcript	25	43	27	54	31	23	31	38
ENSG00000075234	TTC38	nonsense_mediated_decay	23	22	16	31	16	8	10	15
ENSG00000075239	ACAT1	retained_intron	31	37	39	94	12	21	14	28
ENSG00000075240	GRAMD4	protein_coding	56	52	51	81	42	33	30	25
ENSG00000075275	CELSR1	processed_transcript	174	129	97	328	110	71	56	141
ENSG00000075290	WNT8B	protein_coding	0	0	0	0	1	0	1	0
ENSG00000075292	ZNF638	processed_transcript	61	123	82	137	66	67	51	58
ENSG00000075303	SLC25A40	retained_intron	21	39	25	34	46	30	27	27
ENSG00000075336	TIMM21	protein_coding	7	21	10	24	23	6	21	8
ENSG00000075340	ADD2	processed_transcript	1	11	12	37	8	11	7	12
ENSG00000075388	FGF4	processed_transcript	1	0	0	2	0	0	1	3
ENSG00000075391	RASAL2	retained_intron	154	207	145	265	218	151	119	131
ENSG00000075399	VPS9D1	nonsense_mediated_decay	16	15	8	16	9	7	7	11
ENSG00000075407	ZNF37A	processed_transcript	12	18	11	22	17	19	14	15
ENSG00000075413	MARK3	retained_intron	33	61	68	75	55	37	37	34
ENSG00000075415	SLC25A3	retained_intron	214	263	218	391	152	106	132	129
ENSG00000075420	FNDC3B	retained_intron	218	233	260	325	214	115	143	176
ENSG00000075426	FOSL2	protein_coding	166	158	295	593	267	78	165	245
ENSG00000075429	CACNG5	protein_coding	0	1	0	0	1	1	4	1
ENSG00000075461	CACNG4	protein_coding	0	0	0	0	0	0	1	0
ENSG00000075539	FRYL	processed_transcript	81	108	122	133	82	62	71	73
ENSG00000075568	TMEM131	retained_intron	98	106	83	109	101	71	65	80
ENSG00000075618	FSCN1	retained_intron	67	65	82	26	31	27	25	15
ENSG00000075624	ACTB	protein_coding	2018	1548	1703	1854	1186	614	731	741
ENSG00000075643	MOCOS	processed_transcript	3	1	0	7	1	0	0	4
ENSG00000075651	PLD1	processed_transcript	48	80	111	103	75	30	73	59
ENSG00000075673	ATP12A	protein_coding	7	1	3	4	2	2	2	10
ENSG00000075702	WDR62	protein_coding	12	18	14	13	21	6	10	3
ENSG00000075711	DLG1	protein_coding	28	41	35	67	50	22	14	23
ENSG00000075785	RAB7A	protein_coding	279	518	334	721	729	436	329	481
ENSG00000075790	BCAP29	retained_intron	31	51	43	64	70	22	43	44
ENSG00000075826	SEC31B	nonsense_mediated_decay	3	3	3	1	1	1	2	0
ENSG00000075856	SART3	protein_coding	50	38	32	35	33	19	19	18
ENSG00000075884	ARHGAP15	processed_transcript	19	33	24	23	13	14	14	10
ENSG00000075886	TUBA3D	processed_transcript	0	0	3	0	0	1	1	1
ENSG00000075891	PAX2	protein_coding	0	1	1	0	3	1	4	3
ENSG00000075914	EXOSC7	processed_transcript	5	15	4	15	5	4	14	8
ENSG00000075945	KIFAP3	processed_transcript	19	19	20	34	6	6	5	7
ENSG00000075975	MKRN2	protein_coding	22	18	20	40	29	14	21	13
ENSG00000076003	MCM6	retained_intron	24	28	28	67	22	25	14	13
ENSG00000076043	REXO2	processed_transcript	7	12	16	26	9	7	8	12
ENSG00000076053	RBM7	retained_intron	12	16	15	13	7	12	4	7
ENSG00000076067	RBMS2	processed_transcript	10	10	3	22	11	8	4	6
ENSG00000076108	BAZ2A	processed_transcript	78	96	65	134	95	49	50	60
ENSG00000076201	PTPN23	retained_intron	70	73	73	103	77	40	41	39
ENSG00000076242	MLH1	protein_coding	25	26	22	25	13	12	14	10
ENSG00000076248	UNG	nonsense_mediated_decay	17	17	12	27	20	13	15	7
ENSG00000076258	FMO4	processed_transcript	5	9	11	11	4	8	7	3
ENSG00000076321	KLHL20	processed_transcript	20	24	24	31	14	18	19	15
ENSG00000076344	RGS11	retained_intron	1	0	0	0	1	2	2	5
ENSG00000076351	SLC46A1	protein_coding	67	59	76	70	6	11	13	1
ENSG00000076356	PLXNA2	processed_transcript	99	129	99	309	201	76	71	132
ENSG00000076382	SPAG5	protein_coding	0	5	0	2	2	1	4	2
ENSG00000076513	ANKRD13A	retained_intron	32	38	41	48	51	25	28	28
ENSG00000076554	TPD52	processed_transcript	7	5	13	17	21	4	13	7
ENSG00000076555	ACACB	retained_intron	6	9	10	7	11	6	12	4
ENSG00000076604	TRAF4	retained_intron	8	7	8	10	6	13	9	8
ENSG00000076641	PAG1	processed_transcript	33	40	35	36	33	14	23	21
ENSG00000076650	GPATCH1	retained_intron	6	8	2	9	5	1	7	4
ENSG00000076662	ICAM3	protein_coding	4	1	0	5	2	1	2	0
ENSG00000076685	NT5C2	processed_transcript	61	98	85	133	66	49	56	67
ENSG00000076706	MCAM	processed_transcript	0	0	0	1	2	4	5	0
ENSG00000076716	GPC4	protein_coding	484	558	391	960	845	393	462	505
ENSG00000076770	MBNL3	processed_transcript	25	62	37	31	28	30	9	9
ENSG00000076826	CAMSAP3	retained_intron	2	2	2	4	1	2	1	2
ENSG00000076864	RAP1GAP	processed_transcript	7	10	12	13	19	20	18	2
ENSG00000076924	XAB2	retained_intron	15	24	23	29	28	12	15	27
ENSG00000076928	ARHGEF1	retained_intron	30	53	30	53	54	23	27	24
ENSG00000076944	STXBP2	retained_intron	83	108	96	209	107	65	82	89
ENSG00000076984	MAP2K7	retained_intron	19	33	21	30	41	18	17	15
ENSG00000077009	NMRK2	nonsense_mediated_decay	5	19	12	7	14	11	15	18
ENSG00000077044	DGKD	retained_intron	5	6	5	13	8	2	5	2
ENSG00000077063	CTTNBP2	protein_coding	1	2	0	7	1	0	7	2
ENSG00000077080	ACTL6B	protein_coding	0	0	1	0	0	0	0	0
ENSG00000077092	RARB	protein_coding	1	0	1	0	1	1	0	0
ENSG00000077097	TOP2B	retained_intron	103	132	85	167	80	76	72	68
ENSG00000077147	TM9SF3	processed_transcript	264	291	259	410	223	116	123	145
ENSG00000077150	NFKB2	retained_intron	100	84	77	77	74	38	39	49
ENSG00000077152	UBE2T	retained_intron	1	0	3	3	0	0	0	0
ENSG00000077157	PPP1R12B	processed_transcript	19	21	32	49	16	10	9	18
ENSG00000077232	DNAJC10	nonsense_mediated_decay	152	168	154	178	72	57	90	46
ENSG00000077235	GTF3C1	processed_transcript	80	101	85	154	114	60	58	58
ENSG00000077238	IL4R	retained_intron	62	93	96	84	71	57	51	52
ENSG00000077254	USP33	protein_coding	34	51	59	108	37	28	23	31
ENSG00000077264	PAK3	processed_transcript	0	1	1	0	0	0	0	0
ENSG00000077274	CAPN6	protein_coding	0	1	0	0	0	0	0	2
ENSG00000077279	DCX	protein_coding	0	2	0	0	1	0	0	1
ENSG00000077312	SNRPA	retained_intron	9	13	7	14	9	10	11	16
ENSG00000077327	SPAG6	processed_transcript	0	2	0	0	2	0	4	0
ENSG00000077348	EXOSC5	protein_coding	5	5	6	8	4	1	0	1
ENSG00000077380	DYNC1I2	retained_intron	30	57	51	79	44	23	44	30
ENSG00000077420	APBB1IP	processed_transcript	82	94	91	116	69	49	42	43
ENSG00000077454	LRCH4	retained_intron	25	29	19	26	24	21	19	17
ENSG00000077458	FAM76B	nonsense_mediated_decay	2	16	13	4	5	8	5	4
ENSG00000077463	SIRT6	retained_intron	15	7	4	24	13	6	12	6
ENSG00000077498	TYR	processed_transcript	0	0	0	0	0	0	0	1
ENSG00000077514	POLD3	protein_coding	11	23	24	11	10	10	11	6
ENSG00000077522	ACTN2	processed_transcript	6	12	13	12	35	9	18	16
ENSG00000077549	CAPZB	processed_transcript	189	232	225	311	173	92	122	140
ENSG00000077585	GPR137B	processed_transcript	87	90	136	179	79	26	59	82
ENSG00000077616	NAALAD2	retained_intron	0	1	2	1	0	0	1	2
ENSG00000077684	PHF17	protein_coding	11	9	5	19	7	11	17	8
ENSG00000077713	SLC25A43	processed_transcript	21	17	12	39	27	13	12	19
ENSG00000077721	UBE2A	protein_coding	52	63	61	104	91	39	51	82
ENSG00000077782	FGFR1	processed_transcript	143	138	98	162	155	109	74	127
ENSG00000077800	FKBP6	protein_coding	0	0	0	1	0	1	1	0
ENSG00000077809	GTF2I	retained_intron	89	157	112	171	102	69	62	45
ENSG00000077935	SMC1B	protein_coding	0	0	0	0	0	1	0	0
ENSG00000077942	FBLN1	processed_transcript	0	3	0	0	57	17	153	90
ENSG00000077943	ITGA8	processed_transcript	0	6	4	6	2	3	1	6
ENSG00000077984	CST7	protein_coding	1	0	0	1	1	1	1	3
ENSG00000078018	MAP2	processed_transcript	3	2	5	3	4	0	1	3
ENSG00000078043	PIAS2	processed_transcript	16	28	21	35	25	20	13	15
ENSG00000078053	AMPH	retained_intron	0	0	0	0	2	0	0	1
ENSG00000078061	ARAF	processed_transcript	18	31	33	38	44	21	26	26
ENSG00000078070	MCCC1	retained_intron	11	29	18	23	17	15	7	14
ENSG00000078081	LAMP3	processed_transcript	0	3	1	2	7	0	2	11
ENSG00000078098	FAP	processed_transcript	4	0	3	3	0	0	4	2
ENSG00000078114	NEBL	processed_transcript	0	1	0	1	0	0	2	1
ENSG00000078124	ACER3	retained_intron	65	131	99	167	83	43	43	57
ENSG00000078140	UBE2K	nonsense_mediated_decay	43	73	45	124	87	47	44	59
ENSG00000078142	PIK3C3	protein_coding	49	57	46	67	52	27	22	30
ENSG00000078177	N4BP2	protein_coding	29	44	57	94	34	27	27	37
ENSG00000078237	C12orf5	processed_transcript	53	87	45	113	66	56	49	43
ENSG00000078246	TULP3	protein_coding	3	4	8	16	8	4	3	7
ENSG00000078269	SYNJ2	protein_coding	11	23	9	37	25	14	14	29
ENSG00000078295	ADCY2	retained_intron	2	4	1	4	1	1	3	1
ENSG00000078304	PPP2R5C	retained_intron	84	126	99	163	100	66	74	79
ENSG00000078319	PMS2P1	unprocessed_pseudogene	0	1	0	0	2	1	1	1
ENSG00000078328	RBFOX1	retained_intron	0	2	0	1	1	0	2	0
ENSG00000078369	GNB1	retained_intron	296	384	359	547	488	257	245	316
ENSG00000078399	HOXA9	processed_transcript	0	0	0	0	1	0	1	0
ENSG00000078401	EDN1	protein_coding	1	0	0	0	3	0	0	0
ENSG00000078403	MLLT10	protein_coding	18	32	19	39	26	24	12	15
ENSG00000078487	ZCWPW1	protein_coding	0	3	4	7	4	0	0	1
ENSG00000078549	ADCYAP1R1	protein_coding	0	1	0	0	1	0	2	0
ENSG00000078579	FGF20	protein_coding	0	0	1	1	1	0	0	0
ENSG00000078589	P2RY10	protein_coding	0	0	0	0	0	0	1	0
ENSG00000078596	ITM2A	processed_transcript	0	0	0	1	0	0	1	0
ENSG00000078618	NRD1	processed_transcript	122	177	120	236	121	103	89	74
ENSG00000078668	VDAC3	retained_intron	40	54	50	84	20	32	16	29
ENSG00000078674	PCM1	retained_intron	95	156	124	146	119	78	68	70
ENSG00000078687	TNRC6C	retained_intron	8	11	6	6	20	4	5	12
ENSG00000078699	CBFA2T2	protein_coding	28	53	62	61	169	177	286	111
ENSG00000078725	DBC1	protein_coding	0	0	0	0	0	0	0	1
ENSG00000078747	ITCH	processed_transcript	121	154	131	132	121	73	75	75
ENSG00000078795	PKD2L2	protein_coding	0	0	0	0	1	1	0	0
ENSG00000078804	TP53INP2	protein_coding	47	77	48	100	84	39	44	60
ENSG00000078808	SDF4	processed_transcript	156	151	196	265	202	72	94	132
ENSG00000078814	MYH7B	protein_coding	2	6	3	2	0	0	1	1
ENSG00000078898	BPIFB2	protein_coding	0	0	0	0	1	1	0	0
ENSG00000078900	TP73	retained_intron	0	0	0	2	3	1	2	1
ENSG00000078902	TOLLIP	processed_transcript	82	122	99	141	108	78	68	55
ENSG00000078967	UBE2D4	retained_intron	10	13	13	26	25	5	10	22
ENSG00000079101	CLUL1	protein_coding	0	0	0	0	0	0	0	1
ENSG00000079102	RUNX1T1	protein_coding	0	1	0	2	1	2	1	1
ENSG00000079112	CDH17	protein_coding	0	0	2	1	2	1	6	0
ENSG00000079134	THOC1	retained_intron	14	16	16	7	15	7	7	7
ENSG00000079150	FKBP7	nonsense_mediated_decay	1	5	3	16	1	0	0	0
ENSG00000079156	OSBPL6	processed_transcript	4	2	5	10	2	2	2	8
ENSG00000079215	SLC1A3	retained_intron	219	178	243	268	146	107	122	144
ENSG00000079246	XRCC5	retained_intron	178	202	184	301	178	123	124	121
ENSG00000079257	LXN	protein_coding	16	23	17	54	15	10	12	16
ENSG00000079263	SP140	retained_intron	6	2	1	2	5	2	9	6
ENSG00000079277	MKNK1	retained_intron	83	86	66	82	48	33	32	34
ENSG00000079308	TNS1	processed_transcript	274	323	350	578	157	154	109	178
ENSG00000079313	REXO1	processed_transcript	14	21	15	30	23	12	18	21
ENSG00000079332	SAR1A	protein_coding	72	98	80	146	69	55	64	45
ENSG00000079335	CDC14A	processed_transcript	2	3	3	3	4	3	3	3
ENSG00000079337	RAPGEF3	processed_transcript	8	22	12	33	33	25	12	14
ENSG00000079385	CEACAM1	protein_coding	0	0	0	0	1	0	0	0
ENSG00000079387	SENP1	retained_intron	9	7	7	12	18	11	14	14
ENSG00000079393	DUSP13	processed_transcript	7	9	8	30	14	5	8	12
ENSG00000079432	CIC	retained_intron	71	93	93	132	93	51	40	61
ENSG00000079435	LIPE	protein_coding	0	1	2	0	0	0	4	0
ENSG00000079459	FDFT1	retained_intron	52	63	73	73	36	36	40	36
ENSG00000079462	PAFAH1B3	protein_coding	0	3	1	3	1	2	0	4
ENSG00000079482	OPHN1	processed_transcript	14	25	21	24	17	12	18	3
ENSG00000079557	AFM	retained_intron	0	0	0	0	0	1	0	0
ENSG00000079616	KIF22	nonsense_mediated_decay	6	13	12	14	9	7	8	6
ENSG00000079689	SCGN	protein_coding	0	0	0	0	0	0	2	1
ENSG00000079691	LRRC16A	processed_transcript	9	38	23	30	38	18	17	11
ENSG00000079739	PGM1	processed_transcript	30	13	22	45	35	5	25	23
ENSG00000079785	DDX1	retained_intron	45	69	45	78	45	34	38	41
ENSG00000079805	DNM2	protein_coding	158	207	140	248	227	129	108	122
ENSG00000079819	EPB41L2	protein_coding	88	99	100	81	38	44	38	44
ENSG00000079841	RIMS1	protein_coding	0	2	1	1	2	2	1	1
ENSG00000079931	MOXD1	protein_coding	0	0	0	3	0	0	0	0
ENSG00000079950	STX7	processed_transcript	90	152	125	194	127	85	87	70
ENSG00000079974	RABL2B	protein_coding	0	6	2	8	2	4	0	3
ENSG00000079999	KEAP1	protein_coding	30	41	30	71	35	22	33	22
ENSG00000080007	DDX43	processed_transcript	0	0	0	0	0	1	0	1
ENSG00000080031	PTPRH	processed_transcript	1	0	1	6	1	0	1	2
ENSG00000080166	DCT	retained_intron	1	0	0	0	0	0	2	1
ENSG00000080189	SLC35C2	processed_transcript	24	35	34	43	25	18	11	23
ENSG00000080200	CRYBG3	protein_coding	29	39	31	55	22	20	34	28
ENSG00000080224	EPHA6	nonsense_mediated_decay	0	2	0	0	1	1	0	4
ENSG00000080298	RFX3	protein_coding	9	12	11	23	4	8	9	8
ENSG00000080345	RIF1	processed_transcript	74	83	73	104	78	49	49	48
ENSG00000080371	RAB21	retained_intron	59	86	66	143	62	57	61	56
ENSG00000080493	SLC4A4	protein_coding	0	0	1	3	0	0	0	0
ENSG00000080503	SMARCA2	protein_coding	94	120	118	147	84	61	40	58
ENSG00000080511	RDH8	protein_coding	0	0	0	0	0	1	2	2
ENSG00000080546	SESN1	processed_transcript	60	73	64	63	38	31	24	23
ENSG00000080561	MID2	retained_intron	9	25	17	15	36	10	19	17
ENSG00000080572	PIH1D3	protein_coding	0	0	0	0	0	0	1	0
ENSG00000080573	COL5A3	retained_intron	8	4	2	3	5	0	3	2
ENSG00000080603	SRCAP	retained_intron	135	158	138	167	246	131	63	91
ENSG00000080608	KIAA0020	processed_transcript	9	17	9	8	9	4	6	5
ENSG00000080618	CPB2	protein_coding	0	1	0	0	0	1	0	0
ENSG00000080644	CHRNA3	processed_transcript	0	0	1	2	1	0	0	0
ENSG00000080709	KCNN2	retained_intron	0	0	0	3	0	1	1	2
ENSG00000080802	CNOT4	processed_transcript	13	30	19	35	29	22	15	30
ENSG00000080815	PSEN1	retained_intron	113	178	147	205	215	131	103	126
ENSG00000080819	CPOX	retained_intron	29	48	38	54	35	22	16	24
ENSG00000080822	CLDND1	protein_coding	23	33	44	41	28	7	34	20
ENSG00000080823	MOK	retained_intron	1	3	1	10	7	1	5	5
ENSG00000080824	HSP90AA1	processed_transcript	587	932	678	1568	816	446	545	596
ENSG00000080839	RBL1	nonsense_mediated_decay	8	11	3	39	14	9	7	12
ENSG00000080845	DLGAP4	processed_transcript	89	95	71	84	134	62	48	65
ENSG00000080854	IGSF9B	protein_coding	1	0	2	0	0	0	2	0
ENSG00000080986	NDC80	protein_coding	0	0	0	0	1	1	0	0
ENSG00000081014	AP4E1	processed_transcript	47	59	36	69	56	28	22	32
ENSG00000081019	RSBN1	processed_transcript	22	18	27	32	16	7	14	8
ENSG00000081026	MAGI3	processed_transcript	0	3	0	3	4	3	5	2
ENSG00000081041	CXCL2	retained_intron	1	3	2	3	1	2	3	0
ENSG00000081051	AFP	processed_transcript	0	0	0	0	1	0	0	0
ENSG00000081052	COL4A4	protein_coding	0	0	0	3	1	0	2	0
ENSG00000081059	TCF7	protein_coding	0	11	2	19	8	2	0	2
ENSG00000081087	OSTM1	processed_transcript	160	187	181	325	146	65	95	144
ENSG00000081138	CDH7	processed_transcript	0	1	1	0	0	1	1	1
ENSG00000081148	IMPG2	protein_coding	0	0	0	0	0	0	0	0
ENSG00000081154	PCNP	retained_intron	36	59	43	88	51	31	43	41
ENSG00000081177	EXD2	retained_intron	25	46	41	46	52	22	22	23
ENSG00000081181	ARG2	retained_intron	2	0	1	2	2	1	1	2
ENSG00000081189	MEF2C	retained_intron	46	25	39	19	4	3	10	5
ENSG00000081237	PTPRC	retained_intron	528	644	711	659	296	295	238	222
ENSG00000081248	CACNA1S	protein_coding	0	0	0	0	0	0	1	7
ENSG00000081277	PKP1	processed_transcript	0	3	0	1	4	0	1	0
ENSG00000081307	UBA5	retained_intron	9	12	21	32	15	15	8	11
ENSG00000081320	STK17B	protein_coding	14	18	12	21	5	6	3	9
ENSG00000081377	CDC14B	retained_intron	8	5	6	14	5	5	9	7
ENSG00000081386	ZNF510	protein_coding	4	17	15	12	11	10	2	5
ENSG00000081479	LRP2	retained_intron	2	2	0	1	1	0	2	3
ENSG00000081665	ZNF506	processed_transcript	7	7	5	6	2	3	2	3
ENSG00000081692	JMJD4	processed_transcript	5	4	6	12	3	2	1	5
ENSG00000081721	DUSP12	processed_transcript	7	2	6	9	9	2	11	4
ENSG00000081760	AACS	processed_transcript	6	9	7	17	15	7	16	31
ENSG00000081791	KIAA0141	retained_intron	29	23	38	40	32	18	24	23
ENSG00000081800	SLC13A1	protein_coding	0	0	0	0	0	0	1	0
ENSG00000081803	CADPS2	processed_transcript	1	0	0	0	0	0	0	0
ENSG00000081818	PCDHB4	protein_coding	0	0	0	0	0	0	0	1
ENSG00000081842	PCDHA6	protein_coding	0	1	0	0	1	0	1	0
ENSG00000081853	PCDHGA2	protein_coding	0	0	0	1	3	1	1	0
ENSG00000081870	HSPB11	processed_transcript	7	5	4	5	4	2	4	2
ENSG00000081913	PHLPP1	processed_transcript	20	29	20	33	29	25	17	16
ENSG00000081923	ATP8B1	protein_coding	17	13	21	7	3	2	5	7
ENSG00000081985	IL12RB2	processed_transcript	0	1	2	1	2	1	1	0
ENSG00000082014	SMARCD3	protein_coding	0	1	2	5	5	3	5	2
ENSG00000082068	WDR70	retained_intron	19	17	14	5	12	8	11	3
ENSG00000082074	FYB	processed_transcript	152	291	212	257	250	175	172	147
ENSG00000082126	MPP4	protein_coding	0	0	0	0	0	0	1	0
ENSG00000082146	STRADB	retained_intron	27	20	45	82	32	19	17	22
ENSG00000082153	BZW1	protein_coding	167	244	135	296	173	112	132	109
ENSG00000082175	PGR	retained_intron	0	4	3	1	3	0	3	0
ENSG00000082196	C1QTNF3	retained_intron	6	13	19	14	14	10	2	3
ENSG00000082212	ME2	retained_intron	133	127	207	138	93	57	69	102
ENSG00000082213	C5orf22	processed_transcript	28	24	24	52	33	24	16	28
ENSG00000082258	CCNT2	protein_coding	14	44	28	38	45	19	18	12
ENSG00000082269	FAM135A	retained_intron	25	8	24	16	6	13	9	10
ENSG00000082293	COL19A1	protein_coding	0	0	0	1	1	0	5	1
ENSG00000082397	EPB41L3	protein_coding	176	125	229	185	86	39	89	85
ENSG00000082438	COBLL1	retained_intron	3	8	7	0	6	2	6	8
ENSG00000082458	DLG3	retained_intron	0	0	2	7	71	21	267	85
ENSG00000082482	KCNK2	protein_coding	0	0	0	0	0	0	1	1
ENSG00000082497	SERTAD4	processed_transcript	0	1	0	1	0	0	1	0
ENSG00000082512	TRAF5	processed_transcript	14	9	5	11	12	5	16	5
ENSG00000082515	MRPL22	processed_transcript	7	16	5	13	18	8	5	7
ENSG00000082516	GEMIN5	retained_intron	17	12	18	18	10	7	7	10
ENSG00000082556	OPRK1	protein_coding	0	0	0	1	4	5	1	0
ENSG00000082641	NFE2L1	protein_coding	193	243	193	328	282	146	151	184
ENSG00000082684	SEMA5B	protein_coding	0	4	0	1	4	1	3	1
ENSG00000082701	GSK3B	processed_transcript	132	162	118	174	119	79	89	97
ENSG00000082781	ITGB5	nonsense_mediated_decay	728	433	623	770	327	195	179	250
ENSG00000082805	ERC1	retained_intron	67	107	79	125	81	67	70	77
ENSG00000082898	XPO1	protein_coding	119	162	133	184	120	84	100	81
ENSG00000082929	C4orf6	processed_transcript	0	0	0	0	1	0	1	0
ENSG00000082996	RNF13	retained_intron	217	331	260	498	341	183	161	244
ENSG00000083067	TRPM3	processed_transcript	0	1	0	0	3	0	5	3
ENSG00000083093	PALB2	protein_coding	7	21	10	23	28	5	14	13
ENSG00000083097	DOPEY1	retained_intron	16	31	25	42	24	20	20	19
ENSG00000083099	LYRM2	processed_transcript	23	32	27	40	35	13	27	33
ENSG00000083123	BCKDHB	retained_intron	9	10	12	20	10	8	3	9
ENSG00000083168	KAT6A	protein_coding	60	66	62	85	75	29	43	38
ENSG00000083223	ZCCHC6	protein_coding	53	65	66	92	42	48	44	36
ENSG00000083290	ULK2	nonsense_mediated_decay	9	23	11	48	16	8	14	13
ENSG00000083307	GRHL2	retained_intron	0	0	2	0	2	1	2	1
ENSG00000083312	TNPO1	retained_intron	211	349	262	466	264	144	189	167
ENSG00000083444	PLOD1	retained_intron	210	127	190	238	84	45	71	92
ENSG00000083454	P2RX5	retained_intron	2	5	3	7	4	3	8	0
ENSG00000083457	ITGAE	processed_transcript	16	32	12	108	20	17	12	22
ENSG00000083520	DIS3	processed_transcript	40	49	49	63	48	27	35	35
ENSG00000083535	PIBF1	processed_transcript	5	11	4	9	4	1	5	2
ENSG00000083544	TDRD3	processed_transcript	64	149	97	214	114	120	82	78
ENSG00000083635	NUFIP1	protein_coding	0	2	2	6	7	4	0	2
ENSG00000083642	PDS5B	retained_intron	19	41	39	34	16	16	11	13
ENSG00000083720	OXCT1	processed_transcript	8	5	25	47	6	4	7	10
ENSG00000083750	RRAGB	processed_transcript	7	8	10	7	3	7	4	9
ENSG00000083799	CYLD	retained_intron	76	89	97	146	59	51	72	54
ENSG00000083807	SLC27A5	retained_intron	1	2	2	6	1	0	2	1
ENSG00000083812	ZNF324	protein_coding	3	9	7	14	12	3	9	5
ENSG00000083814	ZNF671	processed_transcript	7	9	3	2	10	3	4	3
ENSG00000083817	ZNF416	protein_coding	2	4	7	9	2	1	2	4
ENSG00000083828	ZNF586	protein_coding	9	17	7	10	8	9	6	5
ENSG00000083838	ZNF446	retained_intron	5	1	1	2	4	2	4	1
ENSG00000083842	ZNF8	protein_coding	1	0	2	1	0	0	0	0
ENSG00000083844	ZNF264	protein_coding	17	21	19	24	22	20	17	14
ENSG00000083845	RPS5	retained_intron	102	86	107	191	60	38	73	68
ENSG00000083857	FAT1	protein_coding	5	33	12	39	16	18	15	41
ENSG00000083896	YTHDC1	protein_coding	18	36	17	53	39	19	17	19
ENSG00000083937	CHMP2B	retained_intron	38	55	33	77	53	40	34	34
ENSG00000084070	SMAP2	processed_transcript	111	109	133	124	59	54	43	40
ENSG00000084072	PPIE	processed_transcript	3	15	10	8	15	7	8	9
ENSG00000084073	ZMPSTE24	retained_intron	101	149	119	154	103	57	93	85
ENSG00000084090	STARD7	retained_intron	193	216	179	255	183	132	138	116
ENSG00000084092	NOA1	protein_coding	10	7	18	16	9	13	9	7
ENSG00000084093	REST	processed_transcript	65	116	115	146	85	79	57	65
ENSG00000084110	HAL	protein_coding	0	0	1	3	1	1	6	1
ENSG00000084112	SSH1	processed_transcript	116	165	117	395	183	140	65	169
ENSG00000084207	GSTP1	processed_transcript	67	46	77	119	46	26	38	32
ENSG00000084234	APLP2	retained_intron	2257	2563	2584	3871	2153	1181	1491	1523
ENSG00000084444	KIAA1467	retained_intron	19	24	14	31	6	11	14	14
ENSG00000084453	SLCO1A2	protein_coding	1	0	0	0	0	0	2	0
ENSG00000084463	WBP11	retained_intron	33	28	34	64	28	32	23	20
ENSG00000084623	EIF3I	processed_transcript	45	50	44	85	85	34	30	59
ENSG00000084628	NKAIN1	retained_intron	0	1	0	0	0	0	3	1
ENSG00000084636	COL16A1	processed_transcript	1	1	1	3	0	1	1	0
ENSG00000084652	TXLNA	protein_coding	87	114	90	160	119	80	62	62
ENSG00000084674	APOB	protein_coding	0	0	0	1	1	1	2	0
ENSG00000084676	NCOA1	retained_intron	48	99	105	116	63	42	39	45
ENSG00000084693	AGBL5	protein_coding	9	8	6	8	6	2	9	5
ENSG00000084710	EFR3B	protein_coding	9	11	7	23	15	7	10	12
ENSG00000084731	KIF3C	retained_intron	5	10	9	22	28	12	11	19
ENSG00000084733	RAB10	processed_transcript	213	282	260	459	339	167	195	263
ENSG00000084734	GCKR	retained_intron	0	0	0	0	0	0	1	1
ENSG00000084754	HADHA	processed_transcript	154	213	147	332	143	114	103	139
ENSG00000084764	MAPRE3	protein_coding	14	27	9	37	39	20	14	29
ENSG00000084774	CAD	protein_coding	33	32	31	54	31	28	29	34
ENSG00000085063	CD59	protein_coding	601	846	865	1413	497	357	395	427
ENSG00000085117	CD82	protein_coding	103	138	137	229	83	66	76	124
ENSG00000085185	BCORL1	protein_coding	18	29	13	18	26	8	5	16
ENSG00000085224	ATRX	protein_coding	58	113	82	195	204	140	181	103
ENSG00000085231	TAF9	protein_coding	16	39	13	36	42	19	21	30
ENSG00000085265	FCN1	protein_coding	94	99	127	6	8	10	14	1
ENSG00000085274	MYNN	nonsense_mediated_decay	15	6	7	13	14	10	5	10
ENSG00000085276	MECOM	protein_coding	1	1	0	0	0	0	0	1
ENSG00000085365	SCAMP1	processed_transcript	46	74	54	84	33	27	31	21
ENSG00000085377	PREP	protein_coding	33	53	40	67	41	27	32	26
ENSG00000085382	HACE1	nonsense_mediated_decay	12	11	9	16	8	2	5	2
ENSG00000085415	SEH1L	retained_intron	35	34	35	54	23	15	17	21
ENSG00000085433	WDR47	protein_coding	43	43	55	98	39	16	40	29
ENSG00000085449	WDFY1	retained_intron	97	107	120	171	116	90	70	92
ENSG00000085465	OVGP1	processed_transcript	3	5	2	5	2	3	0	1
ENSG00000085491	SLC25A24	protein_coding	72	91	111	163	70	36	61	70
ENSG00000085511	MAP3K4	retained_intron	17	40	24	46	41	19	17	12
ENSG00000085514	PILRA	processed_transcript	236	189	210	359	146	79	88	90
ENSG00000085552	IGSF9	protein_coding	0	1	0	3	3	2	0	0
ENSG00000085563	ABCB1	processed_transcript	1	1	0	3	0	0	0	0
ENSG00000085644	ZNF213	protein_coding	7	8	5	16	29	7	15	12
ENSG00000085662	AKR1B1	retained_intron	42	62	68	154	38	28	67	54
ENSG00000085719	CPNE3	retained_intron	62	118	77	185	71	45	46	57
ENSG00000085721	RRN3	protein_coding	26	34	32	48	32	19	23	26
ENSG00000085733	CTTN	nonsense_mediated_decay	140	153	159	244	182	89	164	158
ENSG00000085741	WNT11	processed_transcript	1	1	0	0	0	1	0	3
ENSG00000085760	MTIF2	protein_coding	33	39	31	58	47	12	24	14
ENSG00000085788	DDHD2	processed_transcript	25	24	13	35	31	14	18	9
ENSG00000085831	TTC39A	protein_coding	4	4	0	5	2	2	0	3
ENSG00000085832	EPS15	nonsense_mediated_decay	106	129	99	165	89	48	59	72
ENSG00000085840	ORC1	protein_coding	1	1	2	4	2	1	0	1
ENSG00000085871	MGST2	processed_transcript	38	32	36	51	29	22	15	36
ENSG00000085872	CHERP	retained_intron	31	40	29	42	53	16	24	35
ENSG00000085978	ATG16L1	retained_intron	13	27	13	25	15	6	11	17
ENSG00000085982	USP40	protein_coding	35	21	29	17	25	14	12	12
ENSG00000085998	POMGNT1	processed_transcript	32	34	27	74	29	21	29	32
ENSG00000085999	RAD54L	processed_transcript	0	1	2	2	1	0	1	1
ENSG00000086015	MAST2	processed_transcript	37	57	41	93	103	30	52	81
ENSG00000086061	DNAJA1	processed_transcript	60	141	133	201	71	59	84	87
ENSG00000086062	B4GALT1	protein_coding	252	215	275	418	156	93	133	169
ENSG00000086065	CHMP5	processed_transcript	35	62	49	81	33	29	45	42
ENSG00000086102	NFX1	processed_transcript	32	40	31	61	46	34	23	33
ENSG00000086159	AQP6	protein_coding	1	0	0	3	3	0	1	1
ENSG00000086189	DIMT1	retained_intron	10	5	8	24	13	8	12	13
ENSG00000086200	IPO11	processed_transcript	35	30	14	36	25	15	26	8
ENSG00000086232	EIF2AK1	retained_intron	58	99	72	99	118	59	40	49
ENSG00000086288	NME8	retained_intron	0	1	0	0	0	0	1	1
ENSG00000086289	EPDR1	protein_coding	40	58	63	124	33	24	49	91
ENSG00000086300	SNX10	processed_transcript	312	614	429	1110	470	335	393	414
ENSG00000086475	SEPHS1	processed_transcript	11	14	10	11	18	6	8	10
ENSG00000086504	MRPL28	protein_coding	14	13	20	24	10	8	15	12
ENSG00000086506	HBQ1	protein_coding	0	0	0	1	0	0	1	0
ENSG00000086544	ITPKC	nonsense_mediated_decay	13	16	11	19	10	15	10	9
ENSG00000086548	CEACAM6	protein_coding	0	1	1	0	2	1	5	2
ENSG00000086570	FAT2	protein_coding	0	2	2	3	4	2	5	0
ENSG00000086589	RBM22	protein_coding	28	33	24	42	32	16	17	18
ENSG00000086598	TMED2	protein_coding	156	192	156	314	167	108	80	142
ENSG00000086619	ERO1LB	protein_coding	4	12	17	17	4	4	6	0
ENSG00000086666	ZFAND6	retained_intron	58	99	72	143	118	63	53	61
ENSG00000086696	HSD17B2	TEC	0	0	0	0	0	0	0	0
ENSG00000086712	TXLNG	processed_transcript	8	7	6	11	13	2	3	10
ENSG00000086717	PPEF1	protein_coding	0	0	0	0	0	0	2	0
ENSG00000086730	LAT2	retained_intron	24	32	35	67	28	22	12	15
ENSG00000086758	HUWE1	protein_coding	328	400	358	569	353	235	199	326
ENSG00000086827	ZW10	nonsense_mediated_decay	18	28	24	31	23	11	16	13
ENSG00000086848	ALG9	processed_transcript	9	11	6	16	13	2	2	4
ENSG00000086967	MYBPC2	retained_intron	0	1	0	1	1	1	5	6
ENSG00000086991	NOX4	protein_coding	0	0	1	0	0	0	2	0
ENSG00000087008	ACOX3	protein_coding	18	16	15	22	18	5	7	16
ENSG00000087053	MTMR2	processed_transcript	37	62	60	140	80	48	52	106
ENSG00000087074	PPP1R15A	protein_coding	63	84	67	105	118	65	79	71
ENSG00000087076	HSD17B14	protein_coding	9	12	13	39	14	8	17	15
ENSG00000087077	TRIP6	retained_intron	23	35	28	18	21	14	13	21
ENSG00000087085	ACHE	processed_transcript	5	1	0	5	4	1	4	2
ENSG00000087086	FTL	protein_coding	6272	6994	7143	18524	6909	3459	6258	9356
ENSG00000087087	SRRT	retained_intron	26	40	29	36	41	19	20	18
ENSG00000087088	BAX	retained_intron	45	66	33	74	53	38	49	53
ENSG00000087095	NLK	retained_intron	17	29	16	30	19	9	17	15
ENSG00000087111	PIGS	processed_transcript	43	37	42	64	26	19	16	30
ENSG00000087116	ADAMTS2	protein_coding	0	2	1	2	1	1	11	3
ENSG00000087128	TMPRSS11E	nonsense_mediated_decay	0	0	1	0	0	0	1	0
ENSG00000087152	ATXN7L3	protein_coding	26	28	29	50	25	18	22	31
ENSG00000087157	PGS1	processed_transcript	20	14	15	21	13	6	10	4
ENSG00000087191	PSMC5	retained_intron	53	55	60	82	62	23	43	39
ENSG00000087206	UIMC1	protein_coding	13	5	4	11	9	8	6	6
ENSG00000087237	CETP	protein_coding	0	0	1	1	1	0	1	2
ENSG00000087245	MMP2	nonsense_mediated_decay	164	40	160	173	13	3	21	37
ENSG00000087250	MT3	processed_transcript	0	0	0	0	1	0	0	0
ENSG00000087253	LPCAT2	retained_intron	79	64	63	42	47	37	27	21
ENSG00000087258	GNAO1	protein_coding	2	1	1	6	1	1	4	1
ENSG00000087263	OGFOD1	processed_transcript	20	25	21	34	50	16	10	26
ENSG00000087266	SH3BP2	nonsense_mediated_decay	205	287	201	266	442	225	135	192
ENSG00000087269	NOP14	protein_coding	34	33	19	33	17	16	19	18
ENSG00000087274	ADD1	processed_transcript	88	120	88	160	98	56	80	58
ENSG00000087299	L2HGDH	processed_transcript	5	3	7	13	6	4	6	4
ENSG00000087301	TXNDC16	protein_coding	17	22	34	24	17	30	61	17
ENSG00000087302	C14orf166	retained_intron	39	46	25	57	30	29	34	39
ENSG00000087303	NID2	retained_intron	0	0	0	2	0	1	0	2
ENSG00000087338	GMCL1	processed_transcript	14	11	17	21	9	8	8	11
ENSG00000087365	SF3B2	retained_intron	80	120	112	175	133	77	82	63
ENSG00000087448	KLHL42	retained_intron	11	17	22	24	12	10	11	15
ENSG00000087460	GNAS	retained_intron	654	970	823	1478	1220	602	604	780
ENSG00000087470	DNM1L	retained_intron	36	56	55	91	41	27	35	34
ENSG00000087494	PTHLH	protein_coding	0	1	1	0	0	1	2	0
ENSG00000087495	PHACTR3	retained_intron	0	2	1	1	3	0	3	1
ENSG00000087502	ERGIC2	protein_coding	26	23	38	50	30	8	17	21
ENSG00000087510	TFAP2C	protein_coding	4	2	2	15	8	2	5	4
ENSG00000087586	AURKA	protein_coding	6	12	4	19	5	7	4	8
ENSG00000087589	CASS4	retained_intron	21	20	28	10	16	20	8	6
ENSG00000087842	PIR	processed_transcript	2	9	7	10	5	4	7	4
ENSG00000087884	AAMDC	nonsense_mediated_decay	6	5	6	12	2	3	8	9
ENSG00000087903	RFX2	processed_transcript	11	4	3	8	8	5	6	4
ENSG00000087995	METTL2A	retained_intron	13	21	19	21	15	4	19	12
ENSG00000088002	SULT2B1	retained_intron	4	5	4	0	28	18	45	20
ENSG00000088035	ALG6	processed_transcript	9	3	6	13	4	3	6	5
ENSG00000088038	CNOT3	protein_coding	10	23	22	26	33	22	24	53
ENSG00000088053	GP6	protein_coding	1	0	1	0	0	0	0	0
ENSG00000088179	PTPN4	protein_coding	16	19	13	27	13	7	13	7
ENSG00000088205	DDX18	retained_intron	35	23	38	44	44	7	10	23
ENSG00000088247	KHSRP	retained_intron	107	116	86	130	165	82	79	84
ENSG00000088256	GNA11	retained_intron	20	33	23	41	74	37	28	32
ENSG00000088280	ASAP3	processed_transcript	1	0	2	0	1	0	1	0
ENSG00000088298	EDEM2	protein_coding	62	50	63	93	29	15	28	16
ENSG00000088305	DNMT3B	protein_coding	1	3	1	3	0	1	5	3
ENSG00000088320	REM1	protein_coding	1	1	0	1	0	0	0	0
ENSG00000088325	TPX2	protein_coding	1	2	3	8	0	1	1	0
ENSG00000088340	FER1L4	processed_transcript	2	2	1	2	3	0	3	1
ENSG00000088356	PDRG1	protein_coding	7	8	13	26	15	5	15	7
ENSG00000088367	EPB41L1	protein_coding	163	309	198	559	643	300	238	327
ENSG00000088386	SLC15A1	retained_intron	1	17	2	1	2	17	6	3
ENSG00000088387	DOCK9	processed_transcript	3	9	5	18	17	10	11	15
ENSG00000088448	ANKRD10	processed_transcript	24	60	42	34	20	36	20	21
ENSG00000088451	TGDS	retained_intron	4	6	3	5	1	6	2	4
ENSG00000088538	DOCK3	protein_coding	28	62	29	36	38	66	31	17
ENSG00000088543	C3orf18	processed_transcript	2	8	6	14	13	6	3	5
ENSG00000088682	COQ9	retained_intron	16	31	19	39	24	20	17	15
ENSG00000088726	TMEM40	retained_intron	0	0	0	0	0	0	1	0
ENSG00000088727	KIF9	retained_intron	0	4	3	6	3	0	3	1
ENSG00000088756	ARHGAP28	retained_intron	0	0	0	2	0	0	1	1
ENSG00000088766	CRLS1	processed_transcript	20	22	21	19	30	17	27	14
ENSG00000088808	PPP1R13B	protein_coding	12	19	11	9	32	15	8	3
ENSG00000088812	ATRN	protein_coding	210	153	202	176	57	61	59	60
ENSG00000088826	SMOX	processed_transcript	1	2	3	6	4	2	2	2
ENSG00000088827	SIGLEC1	protein_coding	246	143	368	66	129	11	125	120
ENSG00000088832	FKBP1A	protein_coding	79	106	69	72	138	81	70	56
ENSG00000088833	NSFL1C	retained_intron	24	25	28	33	28	11	14	23
ENSG00000088836	SLC4A11	protein_coding	10	16	11	20	15	10	8	9
ENSG00000088854	C20orf194	processed_transcript	98	144	121	213	113	60	65	91
ENSG00000088876	ZNF343	protein_coding	4	2	4	9	1	3	6	1
ENSG00000088881	EBF4	processed_transcript	34	29	42	25	11	4	28	5
ENSG00000088882	CPXM1	protein_coding	0	0	0	1	0	0	2	1
ENSG00000088888	MAVS	protein_coding	72	86	72	119	87	48	40	61
ENSG00000088899	PROSAPIP1	protein_coding	3	3	5	7	15	6	4	3
ENSG00000088926	F11	retained_intron	0	1	0	2	1	0	1	0
ENSG00000088930	XRN2	protein_coding	90	90	76	143	77	41	38	63
ENSG00000088970	PLK1S1	processed_transcript	2	1	2	2	4	1	7	3
ENSG00000088986	DYNLL1	processed_transcript	82	171	84	244	193	86	73	124
ENSG00000088992	TESC	processed_transcript	2	3	0	3	0	0	1	2
ENSG00000089006	SNX5	processed_transcript	66	70	74	77	21	35	23	32
ENSG00000089009	RPL6	protein_coding	16	31	26	48	21	8	19	11
ENSG00000089012	SIRPG	protein_coding	15	10	7	11	16	10	10	9
ENSG00000089022	MAPKAPK5	retained_intron	27	50	37	63	27	16	17	20
ENSG00000089041	P2RX7	protein_coding	61	83	69	113	127	80	64	80
ENSG00000089048	ESF1	protein_coding	19	21	12	23	26	24	17	12
ENSG00000089050	RBBP9	processed_transcript	12	10	20	17	18	17	14	16
ENSG00000089053	ANAPC5	retained_intron	78	84	78	77	64	36	44	34
ENSG00000089057	SLC23A2	processed_transcript	183	235	168	309	228	142	102	138
ENSG00000089060	SLC24A6	processed_transcript	135	153	115	183	154	109	75	114
ENSG00000089063	TMEM230	protein_coding	35	40	34	43	38	20	21	26
ENSG00000089091	DZANK1	processed_transcript	5	3	1	2	4	1	3	2
ENSG00000089094	KDM2B	retained_intron	57	79	92	115	101	54	124	97
ENSG00000089101	C20orf26	processed_transcript	4	19	19	27	12	7	18	5
ENSG00000089116	LHX5	processed_transcript	0	0	0	2	0	0	2	1
ENSG00000089123	TASP1	protein_coding	5	9	3	2	2	6	1	5
ENSG00000089127	OAS1	nonsense_mediated_decay	29	44	42	54	51	15	57	63
ENSG00000089154	GCN1L1	retained_intron	119	142	144	196	107	73	79	88
ENSG00000089157	RPLP0	processed_transcript	97	88	126	217	88	40	66	65
ENSG00000089159	PXN	processed_transcript	213	223	223	348	369	172	153	181
ENSG00000089163	SIRT4	processed_transcript	0	0	1	0	0	0	0	0
ENSG00000089169	RPH3A	retained_intron	202	176	279	121	121	43	234	137
ENSG00000089177	KIF16B	protein_coding	45	52	46	189	95	19	45	84
ENSG00000089195	TRMT6	processed_transcript	2	12	6	9	11	3	4	6
ENSG00000089199	CHGB	processed_transcript	0	1	1	0	2	0	3	0
ENSG00000089220	PEBP1	processed_transcript	97	146	134	287	128	65	98	111
ENSG00000089225	TBX5	processed_transcript	1	0	0	0	1	1	2	2
ENSG00000089234	BRAP	retained_intron	25	25	24	35	27	21	23	20
ENSG00000089248	ERP29	protein_coding	123	97	102	163	93	59	54	63
ENSG00000089250	NOS1	processed_transcript	0	0	0	2	2	1	0	1
ENSG00000089280	FUS	retained_intron	154	109	108	151	172	80	70	71
ENSG00000089289	IGBP1	protein_coding	15	22	22	55	18	15	12	20
ENSG00000089327	FXYD5	protein_coding	141	138	145	243	136	80	87	135
ENSG00000089335	ZNF302	retained_intron	8	10	12	3	6	11	2	3
ENSG00000089351	GRAMD1A	retained_intron	33	51	24	39	50	20	26	26
ENSG00000089356	FXYD3	protein_coding	0	0	0	0	0	0	0	1
ENSG00000089472	HEPH	retained_intron	0	0	1	0	1	0	2	1
ENSG00000089486	CDIP1	processed_transcript	13	14	11	22	11	7	10	6
ENSG00000089505	CMTM1	nonsense_mediated_decay	0	1	3	3	3	3	5	2
ENSG00000089558	KCNH4	protein_coding	1	1	1	3	3	3	2	2
ENSG00000089597	GANAB	processed_transcript	390	289	364	469	197	106	133	186
ENSG00000089639	GMIP	protein_coding	99	98	90	127	114	78	61	78
ENSG00000089682	RBM41	processed_transcript	3	15	7	12	12	10	6	10
ENSG00000089685	BIRC5	processed_transcript	0	1	1	0	0	0	0	1
ENSG00000089692	LAG3	retained_intron	0	0	1	0	1	0	1	0
ENSG00000089693	MLF2	retained_intron	55	89	61	90	109	67	58	59
ENSG00000089723	OTUB2	protein_coding	14	42	17	34	40	39	29	13
ENSG00000089737	DDX24	retained_intron	80	96	81	139	69	50	63	73
ENSG00000089775	ZBTB25	protein_coding	5	9	8	8	6	4	5	7
ENSG00000089818	NECAP1	retained_intron	40	57	32	48	46	25	25	17
ENSG00000089820	ARHGAP4	processed_transcript	39	45	64	47	32	18	17	8
ENSG00000089847	ANKRD24	processed_transcript	3	1	3	0	2	2	2	2
ENSG00000089876	DHX32	protein_coding	29	38	43	31	32	26	18	7
ENSG00000089902	RCOR1	nonsense_mediated_decay	60	93	46	107	76	62	53	47
ENSG00000089916	GPATCH2L	protein_coding	109	215	158	256	144	124	107	123
ENSG00000090006	LTBP4	processed_transcript	4	5	11	10	7	5	7	4
ENSG00000090013	BLVRB	nonsense_mediated_decay	57	52	62	105	40	21	27	63
ENSG00000090020	SLC9A1	protein_coding	66	70	75	150	90	44	42	60
ENSG00000090054	SPTLC1	processed_transcript	48	54	52	81	46	25	35	31
ENSG00000090060	PAPOLA	retained_intron	103	156	110	204	147	78	109	114
ENSG00000090061	CCNK	retained_intron	40	56	57	74	88	44	43	66
ENSG00000090097	PCBP4	protein_coding	3	0	0	1	1	3	1	2
ENSG00000090104	RGS1	retained_intron	58	65	63	147	185	47	95	135
ENSG00000090238	YPEL3	nonsense_mediated_decay	23	35	18	25	37	21	17	22
ENSG00000090263	MRPS33	retained_intron	8	8	10	14	7	6	8	12
ENSG00000090266	NDUFB2	retained_intron	45	54	56	93	42	28	36	43
ENSG00000090273	NUDC	processed_transcript	29	39	29	37	34	15	18	15
ENSG00000090316	MAEA	retained_intron	59	93	69	117	127	57	130	69
ENSG00000090339	ICAM1	retained_intron	227	150	191	203	159	69	107	174
ENSG00000090372	STRN4	processed_transcript	26	32	19	42	47	28	17	26
ENSG00000090376	IRAK3	protein_coding	20	78	52	47	28	38	32	23
ENSG00000090382	LYZ	protein_coding	3331	3558	3202	3352	1445	1462	1345	1467
ENSG00000090402	SI	retained_intron	0	1	0	0	0	0	0	0
ENSG00000090432	MUL1	protein_coding	43	42	53	63	41	24	23	37
ENSG00000090447	TFAP4	protein_coding	0	2	1	5	1	0	1	0
ENSG00000090470	PDCD7	retained_intron	11	13	16	24	6	5	6	5
ENSG00000090487	SPG21	retained_intron	99	102	72	126	93	66	57	78
ENSG00000090520	DNAJB11	protein_coding	75	86	63	94	43	21	47	31
ENSG00000090530	LEPREL1	protein_coding	2	1	2	8	2	1	5	3
ENSG00000090539	CHRD	retained_intron	1	5	4	5	4	1	7	3
ENSG00000090554	FLT3LG	protein_coding	1	0	3	0	3	0	0	2
ENSG00000090565	RAB11FIP3	retained_intron	4	13	3	17	11	7	5	10
ENSG00000090581	GNPTG	retained_intron	97	74	106	141	52	33	48	59
ENSG00000090612	ZNF268	retained_intron	13	13	11	10	17	7	15	10
ENSG00000090615	GOLGA3	processed_transcript	105	148	137	216	122	65	78	78
ENSG00000090621	PABPC4	protein_coding	105	140	144	233	126	81	97	115
ENSG00000090659	CD209	protein_coding	40	12	30	20	0	1	6	3
ENSG00000090661	CERS4	retained_intron	10	17	22	12	8	6	2	5
ENSG00000090674	MCOLN1	retained_intron	53	69	56	97	73	39	32	41
ENSG00000090686	USP48	processed_transcript	46	59	38	58	36	27	19	20
ENSG00000090776	EFNB1	protein_coding	10	9	2	20	3	2	7	18
ENSG00000090857	PDPR	protein_coding	46	84	85	75	39	32	46	41
ENSG00000090861	AARS	retained_intron	61	77	83	133	62	38	51	63
ENSG00000090863	GLG1	protein_coding	271	245	259	299	179	125	105	128
ENSG00000090889	KIF4A	processed_transcript	0	0	0	0	0	0	0	1
ENSG00000090905	TNRC6A	retained_intron	51	69	63	102	79	63	54	62
ENSG00000090920	FCGBP	protein_coding	267	127	359	70	32	15	38	30
ENSG00000090924	PLEKHG2	protein_coding	12	7	13	9	16	4	13	6
ENSG00000090932	DLL3	protein_coding	1	1	1	0	3	0	12	5
ENSG00000090971	NAT14	protein_coding	5	1	0	2	2	0	2	0
ENSG00000090975	PITPNM2	protein_coding	2	4	2	3	3	3	3	0
ENSG00000090989	EXOC1	retained_intron	63	68	47	103	40	36	38	28
ENSG00000091009	RBM27	retained_intron	27	34	30	53	31	12	28	22
ENSG00000091010	POU4F3	protein_coding	1	0	0	1	1	0	1	0
ENSG00000091039	OSBPL8	processed_transcript	155	305	234	472	191	126	149	163
ENSG00000091073	DTX2	retained_intron	14	22	37	24	37	17	23	31
ENSG00000091106	NLRC4	protein_coding	28	31	32	37	14	23	11	17
ENSG00000091127	PUS7	protein_coding	4	8	8	5	8	7	6	3
ENSG00000091128	LAMB4	protein_coding	0	0	1	3	1	1	0	1
ENSG00000091129	NRCAM	protein_coding	23	16	24	20	12	8	2	3
ENSG00000091136	LAMB1	protein_coding	4	2	5	17	5	1	3	9
ENSG00000091137	SLC26A4	processed_transcript	0	0	0	1	0	2	2	0
ENSG00000091138	SLC26A3	protein_coding	0	0	1	0	0	0	1	0
ENSG00000091140	DLD	retained_intron	122	152	129	171	110	84	79	69
ENSG00000091157	WDR7	protein_coding	105	148	162	257	104	59	69	81
ENSG00000091164	TXNL1	processed_transcript	47	63	59	86	52	28	25	26
ENSG00000091181	IL5RA	processed_transcript	0	1	0	5	1	0	1	0
ENSG00000091262	ABCC6	protein_coding	6	1	4	1	2	3	3	0
ENSG00000091317	CMTM6	retained_intron	209	283	221	336	194	157	140	195
ENSG00000091409	ITGA6	retained_intron	169	259	197	253	117	151	139	113
ENSG00000091428	RAPGEF4	retained_intron	0	2	0	0	0	0	2	0
ENSG00000091436	MLTK	processed_transcript	27	38	32	40	29	21	26	36
ENSG00000091483	FH	processed_transcript	52	54	43	66	47	35	31	15
ENSG00000091490	SEL1L3	protein_coding	56	96	58	225	77	61	34	54
ENSG00000091513	TF	retained_intron	0	4	0	2	0	2	1	1
ENSG00000091527	CDV3	protein_coding	226	263	245	374	293	160	194	162
ENSG00000091536	MYO15A	nonsense_mediated_decay	3	1	1	4	7	4	3	2
ENSG00000091542	ALKBH5	retained_intron	85	81	64	131	98	61	74	106
ENSG00000091583	APOH	protein_coding	0	0	0	0	0	0	0	0
ENSG00000091592	NLRP1	processed_transcript	4	16	8	8	10	14	11	10
ENSG00000091622	PITPNM3	protein_coding	0	0	2	5	2	3	5	1
ENSG00000091640	SPAG7	processed_transcript	7	27	13	23	26	21	15	18
ENSG00000091651	ORC6	retained_intron	4	0	2	2	1	0	1	1
ENSG00000091656	ZFHX4	retained_intron	0	1	2	1	1	1	3	4
ENSG00000091664	SLC17A6	retained_intron	0	0	0	0	0	0	1	0
ENSG00000091704	CPA1	retained_intron	0	2	0	1	1	0	1	1
ENSG00000091732	ZC3HC1	nonsense_mediated_decay	8	16	12	29	7	8	16	5
ENSG00000091831	ESR1	processed_transcript	9	11	12	16	10	6	12	4
ENSG00000091844	RGS17	protein_coding	0	0	0	0	1	0	1	0
ENSG00000091879	ANGPT2	protein_coding	0	0	1	0	1	0	1	0
ENSG00000091947	TMEM101	processed_transcript	19	10	21	5	9	7	11	5
ENSG00000091986	CCDC80	processed_transcript	12	1	2	2	1	0	1	0
ENSG00000092009	CMA1	protein_coding	0	1	0	0	0	0	1	0
ENSG00000092010	PSME1	nonsense_mediated_decay	69	72	64	85	40	18	49	55
ENSG00000092020	PPP2R3C	retained_intron	21	29	34	59	29	13	21	20
ENSG00000092036	HAUS4	protein_coding	6	21	13	15	8	10	8	5
ENSG00000092051	JPH4	retained_intron	0	2	0	1	1	2	3	1
ENSG00000092054	MYH7	protein_coding	0	2	3	9	4	0	3	3
ENSG00000092067	CEBPE	protein_coding	0	1	1	3	1	0	0	0
ENSG00000092068	SLC7A8	protein_coding	589	424	501	935	664	224	208	412
ENSG00000092094	OSGEP	processed_transcript	17	16	16	17	13	14	9	5
ENSG00000092096	SLC22A17	retained_intron	0	0	3	1	1	0	0	1
ENSG00000092098	RNF31	retained_intron	12	13	14	21	21	3	9	6
ENSG00000092108	SCFD1	retained_intron	38	50	36	70	46	30	40	39
ENSG00000092140	G2E3	retained_intron	5	15	19	15	18	9	20	14
ENSG00000092148	HECTD1	processed_transcript	273	430	262	635	341	232	223	216
ENSG00000092199	HNRNPC	retained_intron	84	93	98	148	116	45	57	68
ENSG00000092200	RPGRIP1	protein_coding	0	1	0	0	2	0	3	1
ENSG00000092201	SUPT16H	protein_coding	41	54	56	84	45	33	30	49
ENSG00000092203	TOX4	retained_intron	29	63	45	49	91	36	29	53
ENSG00000092208	GEMIN2	protein_coding	1	0	1	2	2	1	1	4
ENSG00000092295	TGM1	protein_coding	0	2	2	3	1	1	2	4
ENSG00000092330	TINF2	processed_transcript	60	56	48	95	64	41	37	51
ENSG00000092345	DAZL	protein_coding	0	0	0	0	0	0	1	0
ENSG00000092377	TBL1Y	protein_coding	2	1	0	1	2	0	0	1
ENSG00000092421	SEMA6A	processed_transcript	0	0	1	1	2	0	4	6
ENSG00000092439	TRPM7	protein_coding	83	108	81	169	61	44	58	59
ENSG00000092445	TYRO3	retained_intron	4	5	7	3	6	0	3	7
ENSG00000092470	WDR76	processed_transcript	0	0	4	8	4	0	3	2
ENSG00000092529	CAPN3	nonsense_mediated_decay	0	1	1	0	1	1	0	0
ENSG00000092531	SNAP23	retained_intron	59	117	72	120	92	56	39	55
ENSG00000092607	TBX15	protein_coding	0	0	0	0	0	0	1	0
ENSG00000092621	PHGDH	processed_transcript	4	2	5	7	12	2	2	8
ENSG00000092758	COL9A3	processed_transcript	5	2	4	23	21	10	20	9
ENSG00000092820	EZR	processed_transcript	94	142	105	237	104	78	162	136
ENSG00000092841	MYL6	processed_transcript	391	342	258	494	264	135	204	153
ENSG00000092847	AGO1	protein_coding	155	326	197	433	223	230	123	166
ENSG00000092850	TEKT2	protein_coding	0	1	0	0	0	0	2	0
ENSG00000092853	CLSPN	retained_intron	1	3	0	3	2	0	4	0
ENSG00000092871	RFFL	nonsense_mediated_decay	34	24	22	43	24	24	22	15
ENSG00000092929	UNC13D	retained_intron	47	58	59	122	91	42	41	48
ENSG00000092931	MFSD11	processed_transcript	88	61	92	119	82	39	50	72
ENSG00000092964	DPYSL2	processed_transcript	207	377	277	404	413	221	295	316
ENSG00000092969	TGFB2	processed_transcript	0	0	1	0	4	0	6	1
ENSG00000092978	GPATCH2	protein_coding	11	16	13	21	11	4	1	6
ENSG00000093000	NUP50	retained_intron	24	31	35	54	35	18	19	22
ENSG00000093009	CDC45	retained_intron	0	0	0	3	1	1	0	1
ENSG00000093010	COMT	protein_coding	146	91	111	143	61	48	55	91
ENSG00000093072	CECR1	protein_coding	254	380	337	235	107	154	133	66
ENSG00000093100	XXbac-B461K10.4	retained_intron	17	47	20	48	71	40	24	30
ENSG00000093134	VNN3	retained_intron	5	0	3	0	1	0	1	0
ENSG00000093144	ECHDC1	retained_intron	39	78	57	57	76	47	39	32
ENSG00000093167	LRRFIP2	processed_transcript	29	50	25	63	59	28	51	36
ENSG00000093183	SEC22C	processed_transcript	37	69	50	92	54	35	37	32
ENSG00000093217	XYLB	processed_transcript	6	0	0	3	16	4	26	12
ENSG00000094631	HDAC6	protein_coding	24	37	23	30	24	16	21	13
ENSG00000094755	GABRP	retained_intron	0	1	0	0	1	0	0	0
ENSG00000094796	KRT31	protein_coding	0	0	0	0	1	0	0	0
ENSG00000094804	CDC6	retained_intron	0	1	0	2	3	1	4	0
ENSG00000094841	UPRT	processed_transcript	13	15	23	16	15	12	9	8
ENSG00000094880	CDC23	protein_coding	33	23	28	24	21	15	13	20
ENSG00000094914	AAAS	retained_intron	11	23	14	9	11	12	9	8
ENSG00000094916	CBX5	protein_coding	77	114	94	152	69	47	56	51
ENSG00000094963	FMO2	processed_transcript	0	0	0	0	0	0	1	0
ENSG00000094975	SUCO	processed_transcript	29	24	17	30	30	12	16	15
ENSG00000095002	MSH2	processed_transcript	16	18	14	16	17	9	7	11
ENSG00000095015	MAP3K1	retained_intron	83	71	74	83	25	24	28	26
ENSG00000095059	DHPS	retained_intron	20	14	8	15	15	11	6	10
[truncated: 36,231 more rows]
